# Supplementary material for: PAX9 in Cancer Development
Source: Int J Mol Sci. 2022 May 17;23(10):5589. doi: 10.3390/ijms23105589 (PMC9147292; doi:10.3390/ijms23105589)
Supplement: Supplementary file 1 [file ijms-23-05589-s001.zip]

Archive with 1 entries (1 files):
- ijms-1682892-supplementary.xlsx
