# Supplementary material for: PAX9 in Cancer Development
Source: Int J Mol Sci. 2022 May 17;23(10):5589. doi: 10.3390/ijms23105589 (PMC9147292; doi:10.3390/ijms23105589)
Supplement: Supplementary file 1 [file ijms-23-05589-s001.zip › ijms-1682892-supplementary.xlsx]

## Sheet: expressionclustersinglecell_61_
Ensembl	Gene	Gene description	Evidence	RNA tissue specificity	RNA tissue distribution	RNA tissue specificity score	RNA tissue specific nTPM	RNA single cell type specificity	RNA single cell type distribution	RNA single cell type specificity score	RNA single cell type specific nTPM	RNA cancer specificity	RNA cancer distribution	RNA cancer specificity score	RNA cancer specific FPKM	RNA brain regional specificity	RNA brain regional distribution	RNA brain regional specificity score	RNA brain regional specific nTPM	RNA blood cell specificity	RNA blood cell distribution	RNA blood cell specificity score	RNA blood cell specific nTPM	RNA blood lineage specificity	RNA blood lineage distribution	RNA blood lineage specificity score	RNA blood lineage specific nTPM	RNA cell line specificity	RNA cell line distribution	RNA cell line specificity score	RNA cell line specific nTPM	RNA mouse brain regional specificity	RNA mouse brain regional distribution	RNA mouse brain regional specificity score	RNA mouse brain regional specific nTPM	RNA pig brain regional specificity	RNA pig brain regional distribution	RNA pig brain regional specificity score	RNA pig brain regional specific nTPM	Antibody	Reliability (IH)	Reliability (Mouse Brain)	Reliability (IF)	Subcellular location	Secretome location	CCD Protein	CCD Transcript	Subcellular main location	Subcellular additional location
ENSG00000166535	A2ML1	Alpha-2-macroglobulin like 1	Evidence at protein level	Tissue enhanced	Detected in some		esophagus: 560.7;vagina: 206.4	Cell type enriched	Detected in some	6	Squamous epithelial cells: 127.6	Cancer enhanced	Detected in many		head and neck cancer: 39.9	Low region specificity	Detected in all			Not detected in immune cells	Not detected			Not detected	Not detected			Cell line enhanced	Detected in some		HMC-1: 10.9;hTCEpi: 5.5;SK-BR-3: 13.9					Low region specificity	Detected in many			HPA038847, HPA038848	Enhanced				Secreted in other tissues	NA	NA
ENSG00000099204	ABLIM1	Actin binding LIM protein 1	Evidence at protein level	Low tissue specificity	Detected in all			Cell type enhanced	Detected in many		Astrocytes: 875.6;Cardiomyocytes: 592.5;Peritubular cells: 413.0;Squamous epithelial cells: 481.0	Low cancer specificity	Detected in all			Low region specificity	Detected in all			Immune cell enhanced	Detected in many		naive CD4 T-cell: 139.1	Group enriched	Detected in many	7	B-cells: 52.2;NK-cells: 63.6;T-cells: 139.1	Cell line enhanced	Detected in many		hTCEpi: 164.1;OE19: 159.5	Low region specificity	Detected in all			Low region specificity	Detected in all			HPA038951, HPA038952	Approved		Supported	Cytosol		NA	NA	Cytosol
ENSG00000213638	ADAT3	Adenosine deaminase tRNA specific 3	Evidence at transcript level	Low tissue specificity	Detected in many			Cell type enhanced	Detected in many		Basal squamous epithelial cells: 9.1;Gastric mucus-secreting cells: 8.2;Squamous epithelial cells: 13.7;Suprabasal keratinocytes: 11.1	Low cancer specificity	Detected in all			Low region specificity	Detected in many			Immune cell enhanced	Detected in many		plasmacytoid DC: 13.2	Low lineage specificity	Detected in many			Cell line enhanced	Detected in many		HEK 293: 12.5	Not detected	Not detected			Low region specificity	Detected in all			HPA058899	Uncertain		Approved	Nucleoplasm		No	No	Nucleoplasm
ENSG00000196344	ADH7	Alcohol dehydrogenase 7 (class IV), mu or sigma polypeptide	Evidence at protein level	Tissue enriched	Detected in some	5	esophagus: 198.1	Group enriched	Detected in some	4	Basal respiratory cells: 89.0;Club cells: 64.1;Squamous epithelial cells: 209.1	Cancer enhanced	Detected in some		cervical cancer: 18.4;head and neck cancer: 18.9;lung cancer: 22.4	Not detected	Not detected			Not detected in immune cells	Not detected			Not detected	Not detected			Group enriched	Detected in some	7	ASC TERT1: 1.0;HaCaT: 1.2	Not detected	Not detected							HPA039695	Enhanced		Supported	Plasma membrane,Cytosol		NA	NA	Plasma membrane, Cytosol
ENSG00000169252	ADRB2	Adrenoceptor beta 2	Evidence at protein level	Low tissue specificity	Detected in many			Cell type enhanced	Detected in many		Adipocytes: 196.1;Basal keratinocytes: 387.5;Basal respiratory cells: 146.6;Squamous epithelial cells: 276.0;Suprabasal keratinocytes: 245.4	Cancer enhanced	Detected in many		prostate cancer: 9.0	Low region specificity	Detected in all			Low immune cell specificity	Detected in all			Low lineage specificity	Detected in all			Cell line enhanced	Detected in many		hTCEpi: 72.4;hTERT-HME1: 74.1;PC-3: 31.2	Low region specificity	Detected in all			Low region specificity	Detected in all			HPA003431, HPA075322	Uncertain		Uncertain	Cytosol		NA	NA	Cytosol
ENSG00000108602	ALDH3A1	Aldehyde dehydrogenase 3 family member A1	Evidence at protein level	Tissue enhanced	Detected in many		esophagus: 500.1;salivary gland: 129.0;stomach 1: 226.7	Group enriched	Detected in many	4	Basal respiratory cells: 389.5;Basal squamous epithelial cells: 274.3;Club cells: 150.1;Gastric mucus-secreting cells: 437.9;Respiratory ciliated cells: 412.7;Squamous epithelial cells: 342.2	Cancer enhanced	Detected in many		head and neck cancer: 64.4;lung cancer: 60.4	Low region specificity	Detected in many			Not detected in immune cells	Not detected			Not detected	Not detected			Group enriched	Detected in some	23	A549: 5094.7;OE19: 6071.6	Low region specificity	Detected in many			Low region specificity	Detected in many			CAB045957, HPA051150, HPA063783	Enhanced		Supported	Nucleoplasm,Vesicles,Plasma membrane,Cytosol		No	No	Plasma membrane, Cytosol	Nucleoplasm, Vesicles
ENSG00000072210	ALDH3A2	Aldehyde dehydrogenase 3 family member A2	Evidence at protein level	Tissue enhanced	Detected in all		liver: 291.0	Cell type enhanced	Detected in all		Basal squamous epithelial cells: 287.4;Squamous epithelial cells: 232.6	Low cancer specificity	Detected in all			Low region specificity	Detected in all			Low immune cell specificity	Detected in many			Low lineage specificity	Detected in all			Cell line enhanced	Detected in many		OE19: 285.4	Low region specificity	Detected in all			Low region specificity	Detected in all			HPA014769, CAB020692	Enhanced		Approved	Endoplasmic reticulum,Cytosol		NA	NA	Endoplasmic reticulum, Cytosol
ENSG00000132746	ALDH3B2	Aldehyde dehydrogenase 3 family member B2	Evidence at protein level	Group enriched	Detected in many	5	breast: 73.7;esophagus: 153.4;skin 1: 122.8;vagina: 41.4	Cell type enhanced	Detected in some		Breast glandular cells: 26.2;Endometrial ciliated cells: 12.6;Glandular and luminal cells: 28.1;Squamous epithelial cells: 53.3;Suprabasal keratinocytes: 14.8;Syncytiotrophoblasts: 14.6	Low cancer specificity	Detected in many			Not detected	Not detected			Not detected in immune cells	Not detected			Not detected	Not detected			Group enriched	Detected in some	5	MCF7: 71.9;SK-BR-3: 70.7	Low region specificity	Detected in many			Not detected	Not detected			HPA045132	Approved					NA	NA
ENSG00000265190	ANXA8	Annexin A8	Evidence at protein level	Tissue enhanced	Detected in many		esophagus: 219.4;skin 1: 268.4;vagina: 111.6	Cell type enhanced	Detected in many		Alveolar cells type 1: 99.3;Astrocytes: 38.8;Club cells: 40.7;Excitatory neurons: 47.8;Fibroblasts: 34.5;Inhibitory neurons: 41.0;Microglial cells: 35.6;Oligodendrocyte precursor cells: 50.8;Oligodendrocytes: 48.1;Squamous epithelial cells: 63.6	Group enriched	Detected in many	4	cervical cancer: 14.3;head and neck cancer: 16.1;lung cancer: 4.3;urothelial cancer: 11.1	Low region specificity	Detected in single			Immune cell enhanced	Detected in single		myeloid DC: 1.6	Low lineage specificity	Detected in single			Cell line enhanced	Detected in many		HaCaT: 394.3;HBEC3-KT: 622.3;hTCEpi: 357.6;hTERT-HME1: 134.2;RT4: 159.6									HPA045246, HPA047451			Approved	Nucleoplasm		NA	NA	Nucleoplasm
ENSG00000264230	ANXA8L1	Annexin A8 like 1	Evidence at protein level	Group enriched	Detected in many	5	esophagus: 196.8;skin 1: 328.0;vagina: 101.3	Cell type enriched	Detected in many	4	Squamous epithelial cells: 118.7	Cancer enhanced	Detected in many		cervical cancer: 5.2;head and neck cancer: 5.6	Not detected	Not detected			Immune cell enhanced	Detected in some		classical monocyte: 1.2;myeloid DC: 2.1	Low lineage specificity	Detected in many			Cell line enhanced	Detected in some		HaCaT: 374.5;HBEC3-KT: 485.0;hTCEpi: 140.1;SiHa: 116.6									HPA045246, HPA047451			Approved	Nucleoplasm		NA	NA	Nucleoplasm
ENSG00000004059	ARF5	ADP ribosylation factor 5	Evidence at protein level	Low tissue specificity	Detected in all			Low cell type specificity	Detected in many			Low cancer specificity	Detected in all			Low region specificity	Detected in all			Low immune cell specificity	Detected in all			Low lineage specificity	Detected in all			Low cell line specificity	Detected in all			Low region specificity	Detected in all			Low region specificity	Detected in all									NA	NA
ENSG00000175906	ARL4D	ADP ribosylation factor like GTPase 4D	Evidence at protein level	Tissue enhanced	Detected in many		retina: 85.8	Cell type enhanced	Detected in many		Basal keratinocytes: 224.3;Early spermatids: 220.8;Rod photoreceptor cells: 259.6;Squamous epithelial cells: 223.4;Suprabasal keratinocytes: 254.6	Low cancer specificity	Detected in all			Low region specificity	Detected in all			Group enriched	Detected in many	4	memory B-cell: 32.3;naive B-cell: 36.1	Lineage enriched	Detected in all	4	B-cells: 36.1	Cell line enhanced	Detected in many		HHSteC: 57.1;hTCEpi: 76.1	Low region specificity	Detected in all			Group enriched	Detected in many	4	basal ganglia: 8.7;cerebral cortex: 8.8;hippocampal formation: 5.7;olfactory bulb: 4.2;spinal cord: 5.4	HPA060379	Uncertain		Approved	Golgi apparatus,Vesicles		NA	NA	Vesicles	Golgi apparatus
ENSG00000043039	BARX2	BARX homeobox 2	Evidence at protein level	Tissue enhanced	Detected in many		esophagus: 159.3;salivary gland: 132.5;vagina: 72.8	Cell type enhanced	Detected in many		Basal prostatic cells: 128.5;Breast glandular cells: 50.4;Squamous epithelial cells: 136.4;Suprabasal keratinocytes: 82.5;Urothelial cells: 84.8	Low cancer specificity	Detected in many			Low region specificity	Detected in many			Not detected in immune cells	Not detected			Not detected	Not detected			Cell line enriched	Detected in some	4	HDLM-2: 163.7	Low region specificity	Detected in many			Group enriched	Detected in some	4	cerebral cortex: 2.8;hippocampal formation: 1.7	CAB033311, HPA064966, HPA068414	Enhanced		Supported	Nucleoplasm,Golgi apparatus,Cytosol		NA	NA	Nucleoplasm	Golgi apparatus, Cytosol
ENSG00000100739	BDKRB1	Bradykinin receptor B1	Evidence at protein level	Tissue enhanced	Detected in many		gallbladder: 14.3;urinary bladder: 23.6	Cell type enhanced	Detected in many		Basal keratinocytes: 40.8;Basal squamous epithelial cells: 41.5;Fibroblasts: 17.0;Squamous epithelial cells: 22.5;Suprabasal keratinocytes: 17.2	Low cancer specificity	Detected in many			Low region specificity	Detected in single			Not detected in immune cells	Not detected			Not detected	Not detected			Cell line enhanced	Detected in many		BJ hTERT+: 32.0;fHDF/TERT166: 18.8;HHSteC: 29.2;hTEC/SVTERT24-B: 29.2;U-2197: 27.9;U-87 MG: 90.1	Low region specificity	Detected in single							HPA002935	Approved					NA	NA
ENSG00000134107	BHLHE40	Basic helix-loop-helix family member e40	Evidence at protein level	Low tissue specificity	Detected in all			Cell type enhanced	Detected in many		Glandular and luminal cells: 386.7;granulocytes: 439.2;Squamous epithelial cells: 517.2	Low cancer specificity	Detected in all			Low region specificity	Detected in all			Immune cell enhanced	Detected in many		basophil: 101.4	Low lineage specificity	Detected in all			Cell line enhanced	Detected in many		HDLM-2: 488.2;Karpas-707: 228.4;U-87 MG: 218.0	Low region specificity	Detected in all			Low region specificity	Detected in all			HPA028922	Uncertain		Supported	Nuclear bodies		NA	NA	Nuclear bodies
ENSG00000185963	BICD2	BICD cargo adaptor 2	Evidence at protein level	Tissue enhanced	Detected in all		skin 1: 63.0	Cell type enhanced	Detected in many		Basal squamous epithelial cells: 83.6;Squamous epithelial cells: 103.2;Suprabasal keratinocytes: 130.8	Low cancer specificity	Detected in all			Low region specificity	Detected in all			Low immune cell specificity	Detected in many			Low lineage specificity	Detected in all			Low cell line specificity	Detected in all			Low region specificity	Detected in all			Low region specificity	Detected in all			HPA023013, HPA024452	Enhanced		Supported	Golgi apparatus,Plasma membrane,Cytosol		NA	NA	Golgi apparatus, Plasma membrane, Cytosol
ENSG00000163141	BNIPL	BCL2 interacting protein like	Evidence at protein level	Group enriched	Detected in many	6	esophagus: 129.5;skin 1: 182.9;vagina: 70.3	Cell type enhanced	Detected in many		Alveolar cells type 2: 17.2;Squamous epithelial cells: 42.7;Suprabasal keratinocytes: 57.1;Urothelial cells: 24.4	Low cancer specificity	Detected in many			Low region specificity	Detected in all			Not detected in immune cells	Not detected			Not detected	Not detected			Cell line enriched	Detected in some	12	T-47d: 46.1	Group enriched	Detected in some	9	basal ganglia: 1.6;cerebellum: 2.4	Not detected	Not detected			HPA019946			Uncertain	Cytosol		NA	NA	Cytosol
ENSG00000178363	CALML3	Calmodulin like 3	Evidence at protein level	Tissue enhanced	Detected in many		esophagus: 511.2;skin 1: 152.9;vagina: 202.4	Cell type enriched	Detected in some	8	Squamous epithelial cells: 1257.1	Cancer enhanced	Detected in many		cervical cancer: 150.9;head and neck cancer: 196.3	Region enhanced	Detected in single		cerebellum: 1.5	Not detected in immune cells	Not detected			Not detected	Not detected			Group enriched	Detected in some	8	A-431: 21.5;hTCEpi: 8.6;RPMI-8226: 6.0	Not detected	Not detected							CAB010070, HPA044999	Approved					NA	NA
ENSG00000256812	CAPNS2	Calpain small subunit 2	Evidence at protein level	Tissue enhanced	Detected in some		esophagus: 86.4;skin 1: 96.0;vagina: 33.8	Group enriched	Detected in some	7	Basal keratinocytes: 87.8;Basal squamous epithelial cells: 117.3;Squamous epithelial cells: 108.6;Suprabasal keratinocytes: 149.3	Cancer enhanced	Detected in many		head and neck cancer: 26.3;urothelial cancer: 21.0	Low region specificity	Detected in some			Group enriched	Detected in some	5	eosinophil: 3.8;intermediate monocyte: 1.0	Group enriched	Detected in many	9	granulocytes: 3.8;monocytes: 1.0	Cell line enriched	Detected in some	10	hTCEpi: 223.0	Not detected	Not detected							HPA059749, HPA076768	Enhanced		Approved	Cytosol		NA	NA	Cytosol
ENSG00000159231	CBR3	Carbonyl reductase 3	Evidence at protein level	Tissue enhanced	Detected in many		esophagus: 56.8;salivary gland: 41.7	Cell type enhanced	Detected in many		Basal respiratory cells: 102.5;Basal squamous epithelial cells: 107.0;Peritubular cells: 75.6;Squamous epithelial cells: 230.4	Low cancer specificity	Detected in all			Low region specificity	Detected in all			Low immune cell specificity	Detected in many			Group enriched	Detected in many	9	B-cells: 23.9;NK-cells: 11.5;T-cells: 33.7	Cell line enhanced	Detected in many		RPMI-8226: 64.9	Region enhanced	Detected in all		basal ganglia: 48.6	Low region specificity	Detected in many			HPA018434	Uncertain		Supported	Nucleoplasm,Cytosol		Yes	NA	Nucleoplasm, Cytosol
ENSG00000171219	CDC42BPG	CDC42 binding protein kinase gamma	Evidence at protein level	Tissue enhanced	Detected in many		esophagus: 26.7;skin 1: 32.3	Cell type enhanced	Detected in many		Distal enterocytes: 14.8;Gastric mucus-secreting cells: 23.0;Paneth cells: 18.3;Squamous epithelial cells: 19.3	Low cancer specificity	Detected in many			Group enriched	Detected in some	6	cerebellum: 9.0;pons: 4.3	Not detected in immune cells	Not detected			Not detected	Not detected			Cell line enhanced	Detected in many		BEWO: 29.3;HaCaT: 22.5;MCF7: 30.7;RT4: 18.4;SK-BR-3: 18.4;T-47d: 18.1	Region enriched	Detected in all	4	cerebellum: 10.5	Low region specificity	Detected in some			HPA027382, HPA061836	Enhanced		Supported	Cytosol		NA	NA	Cytosol
ENSG00000154227	CERS3	Ceramide synthase 3	Evidence at protein level	Group enriched	Detected in some	4	esophagus: 55.6;lymphoid tissue: 16.1;skin 1: 63.5;testis: 18.4;vagina: 30.5	Group enriched	Detected in some	5	Basal keratinocytes: 18.9;Basal squamous epithelial cells: 39.3;Early spermatids: 23.5;Late spermatids: 17.5;Spermatocytes: 28.2;Squamous epithelial cells: 48.3;Suprabasal keratinocytes: 50.2	Cancer enhanced	Detected in some		head and neck cancer: 14.9	Not detected	Not detected			Not detected in immune cells	Not detected			Not detected	Not detected			Cell line enriched	Detected in some	6	hTCEpi: 65.4	Not detected	Not detected			Not detected	Not detected			HPA006092, HPA024356	Approved		Supported	Nucleoplasm		NA	NA	Nucleoplasm
ENSG00000137975	CLCA2	Chloride channel accessory 2	Evidence at protein level	Tissue enhanced	Detected in some		esophagus: 118.6;skin 1: 89.4;vagina: 53.5	Cell type enhanced	Detected in some		Basal keratinocytes: 47.4;Basal respiratory cells: 57.5;Basal squamous epithelial cells: 39.9;Club cells: 37.1;Early spermatids: 30.2;Squamous epithelial cells: 167.1;Suprabasal keratinocytes: 54.8;Urothelial cells: 52.9	Cancer enhanced	Detected in many		head and neck cancer: 146.1	Low region specificity	Detected in single			Not detected in immune cells	Not detected			Not detected	Not detected			Cell line enriched	Detected in some	5	hTCEpi: 210.8	Not detected	Not detected			Low region specificity	Detected in all			HPA047192	Enhanced		Supported	Nucleoplasm,Plasma membrane,Cell Junctions	Intracellular and membrane	NA	NA	Plasma membrane, Cell Junctions	Nucleoplasm
ENSG00000105427	CNFN	Cornifelin	Evidence at protein level	Tissue enhanced	Detected in many		esophagus: 3118.1;vagina: 1454.5	Cell type enhanced	Detected in many		Breast glandular cells: 57.9;Breast myoepithelial cells: 51.6;Squamous epithelial cells: 71.8	Cancer enhanced	Detected in all		head and neck cancer: 367.8	Low region specificity	Detected in all			Group enriched	Detected in many	11	memory B-cell: 61.2;naive B-cell: 70.2	Lineage enriched	Detected in many	12	B-cells: 70.2	Cell line enhanced	Detected in many		A549: 18.1;HEK 293: 25.7;MCF7: 12.6	Not detected	Not detected			Low region specificity	Detected in some			HPA049073, HPA053997	Enhanced		Approved	Microtubules,Cytokinetic bridge		Yes	No	Microtubules	Cytokinetic bridge
ENSG00000143320	CRABP2	Cellular retinoic acid binding protein 2	Evidence at protein level	Group enriched	Detected in all	5	esophagus: 1199.3;vagina: 609.9	Cell type enhanced	Detected in many		Basal respiratory cells: 485.4;Breast glandular cells: 224.2;Club cells: 266.7;Squamous epithelial cells: 714.0;Urothelial cells: 506.4	Low cancer specificity	Detected in all			Low region specificity	Detected in all			Not detected in immune cells	Not detected			Not detected	Not detected			Cell line enhanced	Detected in many		BJ hTERT+: 1592.5;MCF7: 625.9;T-47d: 1201.3	Low region specificity	Detected in all			Region enhanced	Detected in all		spinal cord: 36.0	HPA004135	Supported		Supported	Nucleoplasm,Cytosol		NA	NA	Cytosol	Nucleoplasm
ENSG00000143536	CRNN	Cornulin	Evidence at protein level	Tissue enhanced	Detected in many		esophagus: 5389.2;vagina: 1705.5	Cell type enriched	Detected in some	24	Squamous epithelial cells: 79.9	Group enriched	Detected in many	18	cervical cancer: 19.3;head and neck cancer: 74.0;stomach cancer: 22.9	Not detected	Not detected			Not detected in immune cells	Not detected			Not detected	Not detected			Not detected	Not detected			Not detected	Not detected			Low region specificity	Detected in all			HPA024343, CAB026182	Enhanced					NA	NA
ENSG00000121552	CSTA	Cystatin A	Evidence at protein level	Tissue enhanced	Detected in many		esophagus: 5960.3;vagina: 1868.5	Cell type enhanced	Detected in many		Basal respiratory cells: 2493.8;Club cells: 768.0;Kupffer cells: 579.4;monocytes: 1298.6;Squamous epithelial cells: 3020.6	Cancer enhanced	Detected in all		cervical cancer: 227.7;head and neck cancer: 405.0	Low region specificity	Detected in many			Group enriched	Detected in many	19	classical monocyte: 514.7;intermediate monocyte: 269.1;myeloid DC: 382.9;neutrophil: 245.6;non-classical monocyte: 161.7	Group enriched	Detected in all	193	dendritic cells: 382.9;granulocytes: 245.6;monocytes: 514.7	Cell line enhanced	Detected in many		HBEC3-KT: 282.0;hTCEpi: 1218.6;THP-1: 789.0;U-698: 504.5;U-937: 250.3	Not detected	Not detected			Low region specificity	Detected in all			CAB000469, HPA001031, CAB047315	Enhanced		Approved	Nucleoplasm,Cytosol		No	No	Nucleoplasm, Cytosol
ENSG00000178585	CTNNBIP1	Catenin beta interacting protein 1	Evidence at protein level	Tissue enhanced	Detected in all		esophagus: 179.1;skin 1: 397.7	Cell type enhanced	Detected in many		Muller glia cells: 185.7;Suprabasal keratinocytes: 291.5	Low cancer specificity	Detected in all			Low region specificity	Detected in all			Immune cell enhanced	Detected in all		eosinophil: 13.8	Low lineage specificity	Detected in all			Low cell line specificity	Detected in all			Low region specificity	Detected in all			Low region specificity	Detected in all			HPA067089	Enhanced		Approved	Nucleoplasm,Nucleoli,Vesicles,Cytosol		NA	NA	Nucleoplasm, Cytosol	Nucleoli, Vesicles
ENSG00000198561	CTNND1	Catenin delta 1	Evidence at protein level	Low tissue specificity	Detected in all			Cell type enhanced	Detected in many		Distal enterocytes: 305.5	Low cancer specificity	Detected in all			Low region specificity	Detected in all			Group enriched	Detected in some	5	classical monocyte: 4.9;intermediate monocyte: 9.5;myeloid DC: 6.3;non-classical monocyte: 5.6	Group enriched	Detected in many	19	dendritic cells: 6.3;monocytes: 9.5	Low cell line specificity	Detected in many							Low region specificity	Detected in all			CAB003837, HPA015954, HPA015955	Enhanced		Enhanced	Plasma membrane		NA	NA	Plasma membrane
ENSG00000197191	CYSRT1	Cysteine rich tail 1	Evidence at protein level	Tissue enriched	Detected in many	4	esophagus: 241.4	Group enriched	Detected in some	10	Pancreatic endocrine cells: 58.0;Squamous epithelial cells: 66.0	Cancer enhanced	Detected in all		head and neck cancer: 23.0	Low region specificity	Detected in some			Not detected in immune cells	Not detected			Not detected	Not detected			Cell line enhanced	Detected in many		A-431: 25.1;CAPAN-2: 28.9;HaCaT: 33.3;HeLa: 30.6;MCF7: 49.5	Not detected	Not detected			Low region specificity	Detected in all			HPA021883, HPA021886	Approved		Approved	Nuclear speckles,Vesicles,Midbody		Yes	No	Nuclear speckles	Vesicles, Midbody
ENSG00000163331	DAPL1	Death associated protein like 1	Evidence at protein level	Tissue enhanced	Detected in many		epididymis: 198.7;esophagus: 243.9;skin 1: 280.9	Cell type enhanced	Detected in many		Basal squamous epithelial cells: 212.9;Muller glia cells: 913.0;Squamous epithelial cells: 736.5	Cancer enhanced	Detected in all		ovarian cancer: 62.5	Low region specificity	Detected in all			Low immune cell specificity	Detected in some			Low lineage specificity	Detected in many			Cell line enhanced	Detected in some		HaCaT: 4.0;hTCEpi: 23.2;SCLC-21H: 5.9;U-87 MG: 8.4									HPA046937, HPA058635	Enhanced		Approved	Nucleoplasm,Nuclear bodies,Microtubules		NA	NA	Nucleoplasm, Nuclear bodies, Microtubules
ENSG00000176399	DMRTA1	DMRT like family A1	Evidence at protein level	Tissue enhanced	Detected in many		liver: 8.5	Cell type enhanced	Detected in many		Basal squamous epithelial cells: 19.4;Distal tubular cells: 15.6;Glandular and luminal cells: 14.5;Hepatocytes: 30.8;Proximal tubular cells: 29.2;Squamous epithelial cells: 26.5	Low cancer specificity	Detected in many			Low region specificity	Detected in single			Not detected in immune cells	Not detected			Not detected	Not detected			Cell line enhanced	Detected in some		BJ hTERT+: 6.3;hTERT-RPE1: 7.4;LHCN-M2: 2.9;RPTEC TERT1: 3.0	Not detected	Not detected			Region enhanced	Detected in single		midbrain: 1.2	HPA044764, HPA062253	Uncertain		Approved	Vesicles		NA	NA	Vesicles
ENSG00000142700	DMRTA2	DMRT like family A2	Evidence at protein level	Group enriched	Detected in some	5	brain: 2.7;esophagus: 1.5;pituitary gland: 2.0;testis: 1.8	Cell type enhanced	Detected in some		Basal respiratory cells: 2.9;Basal squamous epithelial cells: 17.6;Early spermatids: 10.8;Squamous epithelial cells: 5.9	Cancer enhanced	Detected in many		glioma: 5.3	Low region specificity	Detected in some			Not detected in immune cells	Not detected			Not detected	Not detected			Cell line enhanced	Detected in some		BEWO: 3.1;HBEC3-KT: 3.3;RH-30: 11.7;SH-SY5Y: 2.4;SiHa: 2.4	Low region specificity	Detected in single			Low region specificity	Detected in many			HPA043098, HPA062958	Uncertain		Approved	Nucleoplasm,Mitochondria	Intracellular and membrane	NA	NA	Mitochondria	Nucleoplasm
ENSG00000134755	DSC2	Desmocollin 2	Evidence at protein level	Tissue enhanced	Detected in many		esophagus: 165.6;vagina: 98.2	Cell type enhanced	Detected in many		Distal enterocytes: 384.0;Paneth cells: 324.8;Squamous epithelial cells: 705.6	Cancer enhanced	Detected in many		head and neck cancer: 48.7	Low region specificity	Detected in all			Group enriched	Detected in some	9	eosinophil: 28.9;neutrophil: 8.1	Lineage enriched	Detected in many	14	granulocytes: 28.9	Cell line enhanced	Detected in many		BEWO: 37.6;CAPAN-2: 48.3;HaCaT: 71.1;hTCEpi: 76.0;OE19: 60.7;SK-BR-3: 44.4;SuSa: 43.4	Not detected	Not detected			Low region specificity	Detected in all			HPA011911, HPA012615	Enhanced		Supported	Plasma membrane,Cytosol		NA	NA	Plasma membrane	Cytosol
ENSG00000134762	DSC3	Desmocollin 3	Evidence at protein level	Group enriched	Detected in many	5	esophagus: 100.1;skin 1: 375.6	Group enriched	Detected in many	5	Basal keratinocytes: 500.7;Basal squamous epithelial cells: 214.5;Squamous epithelial cells: 419.6;Suprabasal keratinocytes: 688.8	Cancer enhanced	Detected in many		cervical cancer: 78.6;head and neck cancer: 107.7	Not detected	Not detected			Not detected in immune cells	Not detected			Not detected	Not detected			Cell line enhanced	Detected in some		HaCaT: 246.2;HBEC3-KT: 54.6;hTCEpi: 156.7;hTERT-HME1: 103.6;REH: 44.8	Region enhanced	Detected in some		hippocampal formation: 3.3					CAB037328, HPA049265, HPA073937	Enhanced		Enhanced	Plasma membrane,Cell Junctions		NA	NA	Plasma membrane, Cell Junctions
ENSG00000134757	DSG3	Desmoglein 3	Evidence at protein level	Tissue enhanced	Detected in some		esophagus: 316.4;lymphoid tissue: 73.3;vagina: 120.1	Cell type enhanced	Detected in many		Basal keratinocytes: 197.6;Basal squamous epithelial cells: 101.9;Squamous epithelial cells: 470.6;Suprabasal keratinocytes: 206.4;Urothelial cells: 87.2	Cancer enhanced	Detected in many		cervical cancer: 104.0;head and neck cancer: 183.9	Not detected	Not detected			Immune cell enriched	Detected in single	53	basophil: 8.2	Lineage enriched	Detected in single	82	granulocytes: 8.2	Group enriched	Detected in some	7	HaCaT: 204.4;hTCEpi: 494.7	Not detected	Not detected			Not detected	Not detected			HPA046864, HPA056863, CAB069880	Enhanced					NA	NA
ENSG00000175065	DSG4	Desmoglein 4	Evidence at protein level	Tissue enhanced	Detected in single		skin 1: 1.8	Cell type enhanced	Detected in some		Early spermatids: 1.4;Squamous epithelial cells: 1.0;Urothelial cells: 1.3	Not detected	Not detected			Not detected	Not detected			Not detected in immune cells	Not detected			Not detected	Not detected			Cell line enriched	Detected in single	133	HaCaT: 37.2	Not detected	Not detected			Not detected	Not detected			HPA059456, HPA079244	Enhanced					NA	NA
ENSG00000096696	DSP	Desmoplakin	Evidence at protein level	Group enriched	Detected in many	4	esophagus: 464.4;skin 1: 861.7;vagina: 288.4	Cell type enhanced	Detected in many		Basal keratinocytes: 902.0;Cardiomyocytes: 729.7;Squamous epithelial cells: 1657.5;Suprabasal keratinocytes: 2018.0	Cancer enhanced	Detected in many		head and neck cancer: 314.1	Low region specificity	Detected in all			Immune cell enriched	Detected in single	13	naive B-cell: 2.0	Lineage enriched	Detected in single	20	B-cells: 2.0	Cell line enhanced	Detected in many		BEWO: 278.0;HaCaT: 302.6;HBEC3-KT: 217.5;hTCEpi: 666.3;SuSa: 204.1	Region enriched	Detected in single	23	hippocampal formation: 11.6	Region enhanced	Detected in many		spinal cord: 9.5	CAB037324, HPA045840, HPA054950	Enhanced		Supported	Cell Junctions		NA	NA	Cell Junctions
ENSG00000178690	DYNAP	Dynactin associated protein	Evidence at protein level	Tissue enriched	Detected in some	11	esophagus: 29.6	Cell type enriched	Detected in single	4	Squamous epithelial cells: 1.7	Cancer enhanced	Detected in single		head and neck cancer: 0.9	Low region specificity	Detected in many			Not detected in immune cells	Not detected			Not detected	Not detected			Cell line enriched	Detected in some	5	Karpas-707: 12.9	Not detected	Not detected			Not detected	Not detected			HPA011148	Uncertain					NA	NA
ENSG00000128886	ELL3	Elongation factor for RNA polymerase II 3	Evidence at protein level	Tissue enhanced	Detected in many		lymphoid tissue: 58.2;skin 1: 25.2	Cell type enhanced	Detected in some		Basal squamous epithelial cells: 5.2;Gastric mucus-secreting cells: 4.6;Proximal enterocytes: 6.5;Squamous epithelial cells: 21.0	Low cancer specificity	Detected in some			Low region specificity	Detected in many			Group enriched	Detected in some	6	memory B-cell: 10.5;naive B-cell: 15.9	Lineage enriched	Detected in many	7	B-cells: 15.9	Cell line enhanced	Detected in many		Daudi: 73.8;OE19: 28.5;T-47d: 39.0;U-698: 149.9	Region enriched	Detected in single	11	olfactory bulb: 1.9	Not detected	Not detected			HPA028938, HPA073494	Approved		Supported	Nucleoplasm,Nucleoli,Mitotic chromosome		Yes	NA	Nucleoplasm, Nucleoli	Mitotic chromosome
ENSG00000149499	EML3	EMAP like 3	Evidence at protein level	Low tissue specificity	Detected in all			Cell type enhanced	Detected in many		Squamous epithelial cells: 74.1	Low cancer specificity	Detected in all			Low region specificity	Detected in all			Low immune cell specificity	Detected in all			Low lineage specificity	Detected in all			Low cell line specificity	Detected in all			Low region specificity	Detected in all			Low region specificity	Detected in all									NA	NA
ENSG00000146904	EPHA1	EPH receptor A1	Evidence at protein level	Group enriched	Detected in many	5	esophagus: 57.7;parathyroid gland: 208.1	Cell type enhanced	Detected in many		Early spermatids: 23.3;Gastric mucus-secreting cells: 13.3;Proximal enterocytes: 13.2;Squamous epithelial cells: 28.7	Low cancer specificity	Detected in many			Not detected	Not detected			Group enriched	Detected in some	6	memory CD4 T-cell: 1.9;naive CD4 T-cell: 3.8;naive CD8 T-cell: 2.9	Lineage enriched	Detected in single	8	T-cells: 3.8	Cell line enhanced	Detected in some		CACO-2: 17.9;HaCaT: 16.6;HBEC3-KT: 13.5;MCF7: 15.0;NTERA-2: 54.4	Low region specificity	Detected in single			Low region specificity	Detected in single			CAB026144	Uncertain					NA	NA
ENSG00000105131	EPHX3	Epoxide hydrolase 3	Evidence at protein level	Group enriched	Detected in many	6	esophagus: 69.5;lymphoid tissue: 26.9;skin 1: 76.3;vagina: 36.9	Cell type enhanced	Detected in many		Basal respiratory cells: 15.5;Club cells: 19.3;Squamous epithelial cells: 30.7;Suprabasal keratinocytes: 43.3;Urothelial cells: 23.3	Cancer enhanced	Detected in many		cervical cancer: 30.5	Not detected	Not detected			Immune cell enhanced	Detected in some		intermediate monocyte: 1.9;non-classical monocyte: 2.4	Group enriched	Detected in many	19	dendritic cells: 1.3;monocytes: 2.4	Cell line enhanced	Detected in some		EFO-21: 2.5;NTERA-2: 2.3;OE19: 8.4;SuSa: 3.4	Not detected	Not detected			Low region specificity	Detected in all			HPA012842	Uncertain		Approved	Nucleoplasm	Intracellular and membrane	NA	NA	Nucleoplasm
ENSG00000167880	EVPL	Envoplakin	Evidence at protein level	Group enriched	Detected in many	4	esophagus: 283.4;skin 1: 146.6;vagina: 102.8	Cell type enhanced	Detected in many		Basal squamous epithelial cells: 26.7;Squamous epithelial cells: 94.1;Suprabasal keratinocytes: 25.9	Low cancer specificity	Detected in many			Low region specificity	Detected in many			Not detected in immune cells	Not detected			Not detected	Not detected			Cell line enhanced	Detected in many		HaCaT: 59.8;MCF7: 40.4;RT4: 87.8;SK-BR-3: 43.2;T-47d: 54.1	Low region specificity	Detected in many			Low region specificity	Detected in all			CAB002220, HPA053969	Enhanced		Supported	Intermediate filaments,Cytosol		NA	NA	Intermediate filaments	Cytosol
ENSG00000214860	EVPLL	Envoplakin like	Evidence at protein level	Group enriched	Detected in some	4	esophagus: 17.0;skin 1: 5.0;vagina: 8.6	Cell type enhanced	Detected in some		Alveolar cells type 2: 3.1;Basal squamous epithelial cells: 8.0;Spermatogonia: 5.8;Squamous epithelial cells: 10.9	Not detected	Not detected			Not detected	Not detected			Not detected in immune cells	Not detected			Not detected	Not detected			Cell line enhanced	Detected in some		A-431: 1.2;HaCaT: 1.1;HeLa: 2.4;hTCEpi: 7.1;RT4: 2.5;SiHa: 1.3;T-47d: 2.1									HPA045728	Uncertain		Approved	Nucleoplasm,Nuclear bodies		NA	NA	Nucleoplasm, Nuclear bodies
ENSG00000164687	FABP5	Fatty acid binding protein 5	Evidence at protein level	Group enriched	Detected in all	5	esophagus: 3720.6;vagina: 2621.6	Cell type enhanced	Detected in all		Adipocytes: 2511.2;Alveolar cells type 2: 1891.0;Hofbauer cells: 2385.2;Squamous epithelial cells: 9211.0	Group enriched	Detected in all	4	cervical cancer: 268.3;head and neck cancer: 288.8;urothelial cancer: 73.7	Low region specificity	Detected in all			Low immune cell specificity	Detected in many			Low lineage specificity	Detected in all			Cell line enhanced	Detected in many		Daudi: 1167.2;MOLT-4: 1213.7	Low region specificity	Detected in all			Low region specificity	Detected in all			CAB017831, CAB040577, HPA051895	Enhanced		Supported	Plasma membrane,Cytosol	Intracellular and membrane	NA	NA	Cytosol	Plasma membrane
ENSG00000101447	FAM83D	Family with sequence similarity 83 member D	Evidence at protein level	Tissue enhanced	Detected in many		esophagus: 85.3;intestine: 61.7;smooth muscle: 96.2	Group enriched	Detected in many	4	Basal squamous epithelial cells: 44.9;Erythroid cells: 72.6;Extravillous trophoblasts: 67.5;Squamous epithelial cells: 71.7;Syncytiotrophoblasts: 152.6	Low cancer specificity	Detected in many			Low region specificity	Detected in many			Low immune cell specificity	Detected in many			Group enriched	Detected in many	7	B-cells: 1.1;NK-cells: 1.1;T-cells: 2.0	Low cell line specificity	Detected in all			Low region specificity	Detected in many			Low region specificity	Detected in all			HPA049333, HPA060854			Supported	Microtubules,Cytokinetic bridge,Mitotic spindle,Cytosol		Yes	Yes	Mitotic spindle	Microtubules, Cytokinetic bridge, Cytosol
ENSG00000188522	FAM83G	Family with sequence similarity 83 member G	Evidence at protein level	Tissue enhanced	Detected in many		esophagus: 51.7;skin 1: 63.1	Cell type enhanced	Detected in many		Basal keratinocytes: 77.8;Basal squamous epithelial cells: 39.3;Distal enterocytes: 46.5;Squamous epithelial cells: 55.3;Suprabasal keratinocytes: 68.5	Cancer enhanced	Detected in many		head and neck cancer: 22.2	Low region specificity	Detected in many			Immune cell enhanced	Detected in single		basophil: 1.1	Low lineage specificity	Detected in single			Low cell line specificity	Detected in many			Not detected	Not detected			Low region specificity	Detected in some			HPA023369, HPA023940	Enhanced		Approved	Cytosol		NA	NA	Cytosol
ENSG00000180921	FAM83H	Family with sequence similarity 83 member H	Evidence at protein level	Tissue enhanced	Detected in many		esophagus: 71.1;skin 1: 34.9	Low cell type specificity	Detected in many			Low cancer specificity	Detected in all			Low region specificity	Detected in all			Not detected in immune cells	Not detected			Not detected	Not detected			Cell line enhanced	Detected in many		HeLa: 58.7;hTCEpi: 59.8;MCF7: 118.2;OE19: 62.4;RT4: 70.1;T-47d: 58.2	Low region specificity	Detected in some			Low region specificity	Detected in many			HPA024505, HPA024604	Enhanced		Approved	Cytosol		NA	NA	Cytosol
ENSG00000086570	FAT2	FAT atypical cadherin 2	Evidence at protein level	Tissue enhanced	Detected in many		brain: 104.8;esophagus: 51.3;skin 1: 56.4	Cell type enhanced	Detected in some		Basal keratinocytes: 18.0;Basal respiratory cells: 31.6;Basal squamous epithelial cells: 27.9;Early spermatids: 16.0;Extravillous trophoblasts: 20.6;Squamous epithelial cells: 53.2;Suprabasal keratinocytes: 19.6	Group enriched	Detected in many	6	cervical cancer: 13.9;head and neck cancer: 21.4;lung cancer: 6.1;urothelial cancer: 5.6	Group enriched	Detected in many	6	cerebellum: 104.8;pons: 32.7	Not detected in immune cells	Not detected			Not detected	Not detected			Group enriched	Detected in some	8	BEWO: 35.1;EFO-21: 21.0;HaCaT: 51.7;HBEC3-KT: 23.6;hTCEpi: 70.5	Region enriched	Detected in some	18	cerebellum: 32.0	Region enriched	Detected in many	56	cerebellum: 224.4	CAB033680	Enhanced					NA	NA
ENSG00000137440	FGFBP1	Fibroblast growth factor binding protein 1	Evidence at protein level	Tissue enhanced	Detected in many		esophagus: 425.2;vagina: 173.7	Cell type enhanced	Detected in many		Basal keratinocytes: 1044.3;Basal respiratory cells: 596.2;Squamous epithelial cells: 528.5;Suprabasal keratinocytes: 786.2;Urothelial cells: 303.6	Group enriched	Detected in many	5	cervical cancer: 117.5;head and neck cancer: 246.0	Not detected	Not detected			Not detected in immune cells	Not detected			Not detected	Not detected			Group enriched	Detected in some	4	HaCaT: 556.3;HBEC3-KT: 968.2	Low region specificity	Detected in many			Not detected	Not detected			HPA004332	Enhanced				Secreted in other tissues	NA	NA
ENSG00000109101	FOXN1	Forkhead box N1	Evidence at protein level	Group enriched	Detected in some	8	esophagus: 18.6;lymphoid tissue: 10.8;skin 1: 40.5;vagina: 11.0	Cell type enhanced	Detected in some		Basal keratinocytes: 4.0;Prostatic glandular cells: 5.9;Squamous epithelial cells: 15.9;Suprabasal keratinocytes: 12.4;Urothelial cells: 15.4	Cancer enhanced	Detected in many		cervical cancer: 7.0;head and neck cancer: 8.0	Not detected	Not detected			Not detected in immune cells	Not detected			Not detected	Not detected			Cell line enriched	Detected in some	6	HaCaT: 10.9	Not detected	Not detected			Low region specificity	Detected in some									NA	NA
ENSG00000164379	FOXQ1	Forkhead box Q1	Evidence at protein level	Tissue enhanced	Detected in many		stomach 1: 108.1;urinary bladder: 54.0	Cell type enhanced	Detected in many		Basal keratinocytes: 60.4;Basal respiratory cells: 24.9;Collecting duct cells: 40.5;Gastric mucus-secreting cells: 67.2;Suprabasal keratinocytes: 45.5	Low cancer specificity	Detected in all			Low region specificity	Detected in all			Not detected in immune cells	Not detected			Not detected	Not detected			Cell line enhanced	Detected in some		CACO-2: 39.0;HaCaT: 44.7;Hep G2: 93.8;OE19: 117.1;RT4: 38.2	Low region specificity	Detected in many			Not detected	Not detected			HPA059700			Supported	Nucleoplasm		Yes	NA	Nucleoplasm
ENSG00000183347	GBP6	Guanylate binding protein family member 6	Evidence at protein level	Tissue enriched	Detected in some	5	esophagus: 329.9	Cell type enriched	Detected in some	25	Squamous epithelial cells: 325.0	Group enriched	Detected in many	7	cervical cancer: 21.7;head and neck cancer: 38.1;lung cancer: 14.8	Not detected	Not detected			Not detected in immune cells	Not detected			Not detected	Not detected			Group enriched	Detected in some	9	A-431: 5.4;HaCaT: 11.3					Low region specificity	Detected in all			HPA027744	Enhanced					NA	NA
ENSG00000189280	GJB5	Gap junction protein beta 5	Evidence at protein level	Group enriched	Detected in many	5	esophagus: 101.8;skin 1: 92.4;vagina: 35.2	Cell type enhanced	Detected in some		Basal keratinocytes: 48.6;Basal prostatic cells: 38.0;Basal respiratory cells: 49.6;Squamous epithelial cells: 63.8;Suprabasal keratinocytes: 83.5;Urothelial cells: 66.2	Cancer enhanced	Detected in many		cervical cancer: 36.7;head and neck cancer: 57.5	Low region specificity	Detected in some			Not detected in immune cells	Not detected			Not detected	Not detected			Cell line enhanced	Detected in some		A-431: 29.1;HaCaT: 90.8;HBEC3-KT: 40.7;hTCEpi: 147.4;RT4: 50.9	Not detected	Not detected			Not detected	Not detected			HPA038146	Uncertain					NA	NA
ENSG00000121742	GJB6	Gap junction protein beta 6	Evidence at protein level	Tissue enhanced	Detected in many		bone marrow: 96.5;esophagus: 196.9;vagina: 140.5	Cell type enhanced	Detected in some		Astrocytes: 58.8;Basal keratinocytes: 12.2;Basal respiratory cells: 15.6;Ionocytes: 12.2;Squamous epithelial cells: 31.0	Cancer enhanced	Detected in many		head and neck cancer: 145.0	Low region specificity	Detected in all			Immune cell enhanced	Detected in some		T-reg: 2.6	Lineage enriched	Detected in single	5	T-cells: 2.6	Cell line enriched	Detected in some	10	RT4: 186.3	Low region specificity	Detected in all			Low region specificity	Detected in all			HPA014846			Supported	Cell Junctions		NA	NA	Cell Junctions
ENSG00000139433	GLTP	Glycolipid transfer protein	Evidence at protein level	Tissue enhanced	Detected in all		esophagus: 336.8;skin 1: 269.3	Cell type enhanced	Detected in all		Squamous epithelial cells: 266.5;Suprabasal keratinocytes: 479.2	Low cancer specificity	Detected in all			Low region specificity	Detected in all			Low immune cell specificity	Detected in all			Low lineage specificity	Detected in all			Low cell line specificity	Detected in all			Low region specificity	Detected in all			Low region specificity	Detected in all			HPA056461, HPA065503	Approved		Supported	Cytosol		NA	NA	Cytosol
ENSG00000141738	GRB7	Growth factor receptor bound protein 7	Evidence at protein level	Tissue enhanced	Detected in many		esophagus: 60.7	Cell type enhanced	Detected in many		Basal prostatic cells: 77.1;Basal squamous epithelial cells: 104.7;Prostatic glandular cells: 79.0;Squamous epithelial cells: 124.7;Syncytiotrophoblasts: 98.6;Urothelial cells: 79.7	Low cancer specificity	Detected in many			Group enriched	Detected in some	5	cerebellum: 4.7;pons: 1.4	Not detected in immune cells	Not detected			Not detected	Not detected			Cell line enriched	Detected in many	5	OE19: 1706.0	Region enhanced	Detected in many		cerebellum: 8.3	Low region specificity	Detected in many			CAB005226, HPA057084, CAB073538	Approved		Supported	Plasma membrane,Cytosol		NA	NA	Plasma membrane, Cytosol
ENSG00000158055	GRHL3	Grainyhead like transcription factor 3	Evidence at protein level	Tissue enhanced	Detected in many		esophagus: 121.8;skin 1: 52.0;vagina: 48.1	Group enriched	Detected in some	5	Squamous epithelial cells: 113.5;Suprabasal keratinocytes: 99.3;Urothelial cells: 78.4	Group enriched	Detected in many	4	cervical cancer: 13.3;head and neck cancer: 16.1;urothelial cancer: 28.9	Low region specificity	Detected in many			Not detected in immune cells	Not detected			Not detected	Not detected			Cell line enhanced	Detected in some		BEWO: 46.1;HaCaT: 36.6;MCF7: 58.5;OE19: 21.2;RT4: 64.8;SuSa: 33.3	Low region specificity	Detected in single			Not detected	Not detected			HPA059960	Enhanced		Approved	Nucleoplasm	Intracellular and membrane	NA	NA	Nucleoplasm
ENSG00000147697	GSDMC	Gasdermin C	Evidence at protein level	Tissue enhanced	Detected in some		esophagus: 33.4;lymphoid tissue: 12.9;skin 1: 24.8;vagina: 11.5	Group enriched	Detected in some	4	Basal keratinocytes: 46.5;Basal squamous epithelial cells: 37.5;Squamous epithelial cells: 29.5;Suprabasal keratinocytes: 53.1	Cancer enhanced	Detected in many		cervical cancer: 11.8;head and neck cancer: 19.0	Not detected	Not detected			Not detected in immune cells	Not detected			Not detected	Not detected			Cell line enhanced	Detected in some		A-431: 5.2;HaCaT: 3.7;hTCEpi: 1.8;HUVEC TERT2: 2.0;TIME: 5.8					Low region specificity	Detected in many			HPA023670, HPA024767, HPA026317	Supported		Approved	Mitochondria		NA	NA	Mitochondria
ENSG00000084207	GSTP1	Glutathione S-transferase pi 1	Evidence at protein level	Tissue enhanced	Detected in all		esophagus: 2104.7	Cell type enhanced	Detected in all		Squamous epithelial cells: 4033.7	Low cancer specificity	Detected in all			Low region specificity	Detected in all			Low immune cell specificity	Detected in all			Low lineage specificity	Detected in all			Cell line enhanced	Detected in many		hTCEpi: 4998.3;OE19: 7810.3	Low region specificity	Detected in all							HPA019779, HPA019869	Enhanced		Supported	Mitochondria,Cytosol		No	No	Mitochondria, Cytosol
ENSG00000182782	HCAR2	Hydroxycarboxylic acid receptor 2	Evidence at protein level	Tissue enhanced	Detected in many		esophagus: 41.2	Cell type enhanced	Detected in many		Basal keratinocytes: 94.4;Basal prostatic cells: 84.7;Basal respiratory cells: 52.0;Basal squamous epithelial cells: 120.1;Ionocytes: 87.5;Langerhans cells: 124.0;Suprabasal keratinocytes: 106.1	Group enriched	Detected in many	8	cervical cancer: 12.6;head and neck cancer: 16.1;lung cancer: 6.4;urothelial cancer: 9.2	Group enriched	Detected in some	11	cerebral cortex: 5.3;pons: 1.3	Immune cell enriched	Detected in many	5	neutrophil: 176.7	Lineage enriched	Detected in many	7	granulocytes: 176.7	Cell line enriched	Detected in some	6	HaCaT: 118.4									HPA028660	Approved		Supported	Cell Junctions		NA	NA	Cell Junctions
ENSG00000255398	HCAR3	Hydroxycarboxylic acid receptor 3	Evidence at protein level	Tissue enhanced	Detected in many		bone marrow: 27.6;esophagus: 16.9;lymphoid tissue: 19.8	Cell type enhanced	Detected in many		Basal keratinocytes: 94.4;Basal prostatic cells: 81.1;Basal respiratory cells: 57.3;Basal squamous epithelial cells: 159.4;Langerhans cells: 57.4;Squamous epithelial cells: 66.9;Suprabasal keratinocytes: 106.3;Urothelial cells: 66.1	Group enriched	Detected in some	4	cervical cancer: 2.1;head and neck cancer: 2.5;lung cancer: 1.0;urothelial cancer: 1.9	Region enriched	Detected in some	4	cerebral cortex: 4.2	Group enriched	Detected in many	6	basophil: 58.6;neutrophil: 177.2;non-classical monocyte: 84.4	Group enriched	Detected in many	50	granulocytes: 177.2;monocytes: 84.4	Cell line enriched	Detected in some	4	RT4: 37.1									HPA028660	Approved		Approved	Cell Junctions		NA	NA	Cell Junctions
ENSG00000069812	HES2	Hes family bHLH transcription factor 2	Evidence at transcript level	Tissue enhanced	Detected in many		esophagus: 33.9;skin 1: 15.4;vagina: 19.0	Cell type enhanced	Detected in many		Intestinal goblet cells: 48.9;Late spermatids: 45.3;Paneth cells: 33.0;Squamous epithelial cells: 58.5;Syncytiotrophoblasts: 99.3	Cancer enhanced	Detected in many		cervical cancer: 17.0;head and neck cancer: 16.1	Not detected	Not detected			Group enriched	Detected in some	8	basophil: 3.0;neutrophil: 1.3	Lineage enriched	Detected in single	12	granulocytes: 3.0	Cell line enhanced	Detected in some		BEWO: 19.7;HaCaT: 37.6;HBEC3-KT: 32.3;hTCEpi: 18.3;PC-3: 13.4;TIME: 55.1	Not detected	Not detected			Not detected	Not detected			HPA039462	Uncertain					NA	NA
ENSG00000105991	HOXA1	Homeobox A1	Evidence at transcript level	Tissue enhanced	Detected in some		urinary bladder: 5.4	Cell type enhanced	Detected in some		Basal squamous epithelial cells: 7.4;Enteroendocrine cells: 3.0;Kupffer cells: 3.2;Squamous epithelial cells: 5.8	Low cancer specificity	Detected in many			Low region specificity	Detected in single			Group enriched	Detected in some	6	intermediate monocyte: 4.5;NK-cell: 4.8;non-classical monocyte: 7.0	Group enriched	Detected in many	6	monocytes: 7.0;NK-cells: 4.8	Cell line enhanced	Detected in many		HMC-1: 14.1	Region enriched	Detected in single	7	pons and medulla: 1.0	Region enhanced	Detected in some		spinal cord: 2.6							NA	NA
ENSG00000106004	HOXA5	Homeobox A5	Evidence at protein level	Tissue enhanced	Detected in many		adrenal gland: 81.7;epididymis: 49.4;fallopian tube: 49.8	Cell type enhanced	Detected in many		Basal squamous epithelial cells: 99.6;Breast myoepithelial cells: 27.2;Proximal tubular cells: 27.1;Squamous epithelial cells: 46.7	Low cancer specificity	Detected in many			Region enhanced	Detected in many		medulla oblongata: 35.2	Not detected in immune cells	Not detected			Not detected	Not detected			Cell line enhanced	Detected in many		AN3-CA: 94.2;HEK 293: 160.4;RPTEC TERT1: 36.2	Region enriched	Detected in single	220	pons and medulla: 22.0	Group enriched	Detected in some	33	medulla oblongata: 4.4;spinal cord: 16.3							NA	NA
ENSG00000136689	IL1RN	Interleukin 1 receptor antagonist	Evidence at protein level	Tissue enriched	Detected in many	4	esophagus: 1985.5	Cell type enhanced	Detected in many		Basal keratinocytes: 184.4;Hofbauer cells: 306.0;Langerhans cells: 292.6;Squamous epithelial cells: 469.7;Suprabasal keratinocytes: 336.6;Urothelial cells: 464.9	Cancer enhanced	Detected in all		head and neck cancer: 92.7	Low region specificity	Detected in some			Group enriched	Detected in many	4	classical monocyte: 63.8;myeloid DC: 61.7;neutrophil: 240.2	Group enriched	Detected in many	694	dendritic cells: 61.7;granulocytes: 240.2;monocytes: 63.8	Cell line enhanced	Detected in some		A-431: 59.1;HaCaT: 112.3;RT4: 106.6;THP-1: 27.3	Not detected	Not detected							HPA001482, CAB009633	Enhanced		Approved	Nucleoplasm,Centrosome,Cytosol	Secreted to blood	NA	NA	Nucleoplasm	Centrosome, Cytosol
ENSG00000127080	IPPK	Inositol-pentakisphosphate 2-kinase	Evidence at protein level	Tissue enhanced	Detected in all		esophagus: 31.9	Low cell type specificity	Detected in many			Low cancer specificity	Detected in many			Low region specificity	Detected in all			Low immune cell specificity	Detected in many			Low lineage specificity	Detected in many			Low cell line specificity	Detected in all			Low region specificity	Detected in all			Low region specificity	Detected in all			HPA020603	Uncertain		Approved	Cytosol		NA	NA	Cytosol
ENSG00000113430	IRX4	Iroquois homeobox 4	Evidence at protein level	Tissue enhanced	Detected in some		esophagus: 16.0;prostate: 10.0;salivary gland: 9.5;skin 1: 20.2;vagina: 12.3	Group enriched	Detected in some	4	Basal keratinocytes: 48.6;Basal squamous epithelial cells: 50.7;Breast myoepithelial cells: 15.6;Prostatic glandular cells: 13.3;Squamous epithelial cells: 26.5;Suprabasal keratinocytes: 20.2	Group enriched	Detected in many	5	cervical cancer: 5.4;head and neck cancer: 7.3;lung cancer: 1.8;prostate cancer: 6.9;testis cancer: 7.3	Not detected	Not detected			Not detected in immune cells	Not detected			Not detected	Not detected			Cell line enhanced	Detected in some		BEWO: 41.8;HaCaT: 16.3;HBEC3-KT: 8.1;MCF7: 8.3	Not detected	Not detected			Group enriched	Detected in some	12	medulla oblongata: 1.2;pons: 1.5	HPA064094			Uncertain	Nucleoplasm,Vesicles		NA	NA	Nucleoplasm, Vesicles
ENSG00000148841	ITPRIP	Inositol 1,4,5-trisphosphate receptor interacting protein	Evidence at protein level	Tissue enhanced	Detected in all		bone marrow: 205.0	Cell type enhanced	Detected in many		Adipocytes: 98.0;Hepatic stellate cells: 82.1;Squamous epithelial cells: 108.4;Suprabasal keratinocytes: 72.7	Low cancer specificity	Detected in all			Low region specificity	Detected in all			Immune cell enhanced	Detected in all		neutrophil: 30.6	Low lineage specificity	Detected in all			Cell line enhanced	Detected in many		hTCEpi: 103.5	Low region specificity	Detected in some			Low region specificity	Detected in all			HPA043626			Uncertain	Vesicles		NA	NA	Vesicles
ENSG00000163207	IVL	Involucrin	Evidence at protein level	Group enriched	Detected in some	5	cervix: 77.5;esophagus: 300.7;salivary gland: 95.3;skin 1: 145.7;vagina: 237.1	Cell type enhanced	Detected in some		Club cells: 10.4;Squamous epithelial cells: 30.8;Suprabasal keratinocytes: 71.0;Urothelial cells: 13.3	Group enriched	Detected in many	5	cervical cancer: 44.0;head and neck cancer: 145.4;melanoma: 50.9;urothelial cancer: 47.7	Not detected	Not detected			Not detected in immune cells	Not detected			Not detected	Not detected			Group enriched	Detected in some	25	HaCaT: 292.9;RT4: 76.9;SK-BR-3: 86.3					Not detected	Not detected			CAB002243, HPA055211	Enhanced		Supported	Nuclear bodies,Centrosome,Cytosol		NA	NA	Cytosol	Nuclear bodies, Centrosome
ENSG00000101384	JAG1	Jagged canonical Notch ligand 1	Evidence at protein level	Low tissue specificity	Detected in all			Cell type enhanced	Detected in many		Basal squamous epithelial cells: 211.1;Endometrial ciliated cells: 197.4;Smooth muscle cells: 190.1;Squamous epithelial cells: 343.9	Low cancer specificity	Detected in all			Low region specificity	Detected in all			Not detected in immune cells	Not detected			Not detected	Not detected			Cell line enhanced	Detected in many		HBEC3-KT: 219.2;hTERT-HME1: 131.1;U-251 MG: 187.9	Low region specificity	Detected in all			Low region specificity	Detected in all			CAB010343, HPA021555	Supported		Approved	Golgi apparatus,Plasma membrane		NA	NA	Golgi apparatus, Plasma membrane
ENSG00000162413	KLHL21	Kelch like family member 21	Evidence at protein level	Tissue enhanced	Detected in all		skeletal muscle: 171.2	Cell type enhanced	Detected in many		Squamous epithelial cells: 104.8;Suprabasal keratinocytes: 72.0	Low cancer specificity	Detected in all			Low region specificity	Detected in all			Group enriched	Detected in all	5	eosinophil: 21.4;neutrophil: 63.0	Lineage enriched	Detected in all	8	granulocytes: 63.0	Low cell line specificity	Detected in many			Low region specificity	Detected in all			Low region specificity	Detected in all			HPA051364, HPA059307	Uncertain		Supported	Centrosome		NA	NA	Centrosome
ENSG00000188883	KLRG2	Killer cell lectin like receptor G2	Evidence at protein level	Tissue enhanced	Detected in some		esophagus: 4.0;salivary gland: 4.4;thyroid gland: 4.1	Group enriched	Detected in some	4	Basal squamous epithelial cells: 5.2;Collecting duct cells: 7.3;Squamous epithelial cells: 14.2;Syncytiotrophoblasts: 7.7	Cancer enriched	Detected in many	11	testis cancer: 42.7	Not detected	Not detected			Not detected in immune cells	Not detected			Not detected	Not detected			Cell line enhanced	Detected in some		BEWO: 14.7;HAP1: 15.7;NTERA-2: 8.2;SCLC-21H: 7.4;SK-BR-3: 31.9	Not detected	Not detected			Low region specificity	Detected in all			HPA018199	Uncertain		Uncertain	Nucleoplasm		NA	NA	Nucleoplasm
ENSG00000171401	KRT13	Keratin 13	Evidence at protein level	Tissue enhanced	Detected in many		esophagus: 41253.5;vagina: 13518.8	Cell type enriched	Detected in many	4	Squamous epithelial cells: 16844.0	Group enriched	Detected in many	5	cervical cancer: 899.2;head and neck cancer: 758.7;urothelial cancer: 504.9	Not detected	Not detected			Not detected in immune cells	Not detected			Not detected	Not detected			Group enriched	Detected in many	93	A-431: 2462.5;HaCaT: 1626.2									CAB000133, HPA030877, HPA069771	Enhanced		Enhanced	Intermediate filaments		NA	NA	Intermediate filaments
ENSG00000171346	KRT15	Keratin 15	Evidence at protein level	Group enriched	Detected in many	5	breast: 423.2;esophagus: 1166.0;skin 1: 1330.1;vagina: 426.8	Group enriched	Detected in many	4	Basal prostatic cells: 2789.9;Basal squamous epithelial cells: 8290.4;Squamous epithelial cells: 4637.9	Cancer enhanced	Detected in many		cervical cancer: 178.9	Not detected	Not detected			Not detected in immune cells	Not detected			Not detected	Not detected			Group enriched	Detected in many	10	HaCaT: 1156.8;hTCEpi: 1001.5	Region enhanced	Detected in single		white matter: 1.9	Not detected	Not detected			HPA023910, HPA024554	Enhanced		Supported	Nucleoplasm,Intermediate filaments		No	No	Intermediate filaments	Nucleoplasm
ENSG00000186442	KRT3	Keratin 3	Evidence at protein level	Group enriched	Detected in some	4	esophagus: 3.1;salivary gland: 10.1	Not detected	Not detected			Group enriched	Detected in some	5	cervical cancer: 0.7;head and neck cancer: 2.1	Not detected	Not detected			Not detected in immune cells	Not detected			Not detected	Not detected			Group enriched	Detected in some	6	HaCaT: 9.4;HMC-1: 5.6					Region enhanced	Detected in single		cerebral cortex: 1.7							NA	NA
ENSG00000094796	KRT31	Keratin 31	Evidence at protein level	Tissue enriched	Detected in some	16	skin 1: 181.2	Cell type enhanced	Detected in some		Basal keratinocytes: 39.1;Basal squamous epithelial cells: 21.6;Endometrial ciliated cells: 7.2;Glandular and luminal cells: 10.9;Squamous epithelial cells: 16.5;Suprabasal keratinocytes: 7.7	Low cancer specificity	Detected in many			Not detected	Not detected			Not detected in immune cells	Not detected			Not detected	Not detected			Not detected	Not detected											HPA049550, HPA055194	Enhanced					NA	NA
ENSG00000108759	KRT32	Keratin 32	Evidence at protein level	Group enriched	Detected in some	8	esophagus: 5.9;skin 1: 12.9	Group enriched	Detected in some	6	Basal squamous epithelial cells: 21.6;Squamous epithelial cells: 5.7	Not detected	Not detected			Not detected	Not detected			Not detected in immune cells	Not detected			Not detected	Not detected			Cell line enhanced	Detected in single		hTERT-RPE1: 1.0	Not detected	Not detected			Not detected	Not detected									NA	NA
ENSG00000006059	KRT33A	Keratin 33A	Evidence at protein level	Tissue enriched	Detected in some	11	skin 1: 27.7	Group enriched	Detected in some	8	Basal squamous epithelial cells: 1.8;Early spermatids: 2.2;Late spermatids: 2.1;Squamous epithelial cells: 4.5	Cancer enhanced	Detected in some		urothelial cancer: 2.4	Not detected	Not detected			Not detected in immune cells	Not detected			Not detected	Not detected			Not detected	Not detected			Not detected	Not detected			Not detected	Not detected			HPA055194	Supported					NA	NA
ENSG00000126337	KRT36	Keratin 36	Evidence at protein level	Group enriched	Detected in some	5	lymphoid tissue: 3.5;skin 1: 1.8	Cell type enhanced	Detected in some		Enteroendocrine cells: 1.8;Late spermatids: 2.1;Prostatic glandular cells: 1.0;Spermatogonia: 2.4;Squamous epithelial cells: 2.0	Cancer enhanced	Detected in single		head and neck cancer: 1.1	Not detected	Not detected			Not detected in immune cells	Not detected			Not detected	Not detected			Cell line enriched	Detected in single	15	Karpas-707: 3.1	Not detected	Not detected			Low region specificity	Detected in some									NA	NA
ENSG00000170477	KRT4	Keratin 4	Evidence at protein level	Tissue enriched	Detected in many	9	esophagus: 19918.5	Cell type enriched	Detected in some	18	Squamous epithelial cells: 5828.7	Group enriched	Detected in many	5	cervical cancer: 94.3;head and neck cancer: 151.8;stomach cancer: 73.1;urothelial cancer: 38.5	Not detected	Not detected			Not detected in immune cells	Not detected			Not detected	Not detected			Group enriched	Detected in some	33	HaCaT: 734.9;SK-BR-3: 361.6	Not detected	Not detected			Low region specificity	Detected in all			CAB002154, HPA034881	Enhanced		Supported	Intermediate filaments		NA	NA	Intermediate filaments
ENSG00000186081	KRT5	Keratin 5	Evidence at protein level	Group enriched	Detected in many	5	esophagus: 5912.0;skin 1: 5932.7;vagina: 2168.5	Cell type enhanced	Detected in many		Basal keratinocytes: 5870.1;Basal prostatic cells: 1037.6;Basal squamous epithelial cells: 1571.3;Squamous epithelial cells: 4370.9;Suprabasal keratinocytes: 2020.2	Group enriched	Detected in many	4	cervical cancer: 1863.2;head and neck cancer: 3340.4	Low region specificity	Detected in single			Immune cell enriched	Detected in single	326	plasmacytoid DC: 32.6	Lineage enriched	Detected in single	326	dendritic cells: 32.6	Group enriched	Detected in some	7	HaCaT: 3368.0;HBEC3-KT: 5990.5;hTCEpi: 13326.8					Region enriched	Detected in many	8	spinal cord: 36.4	CAB000027, CAB000129, HPA059479	Enhanced		Approved	Intermediate filaments		NA	NA	Intermediate filaments
ENSG00000205420	KRT6A	Keratin 6A	Evidence at protein level	Group enriched	Detected in many	5	esophagus: 7397.3;vagina: 4985.3	Cell type enhanced	Detected in some		Basal respiratory cells: 674.0;Club cells: 200.5;Squamous epithelial cells: 876.0;Suprabasal keratinocytes: 151.4;Urothelial cells: 306.8	Cancer enhanced	Detected in many		head and neck cancer: 3892.0	Not detected	Not detected			Not detected in immune cells	Not detected			Not detected	Not detected			Cell line enriched	Detected in some	4	hTCEpi: 9761.7									HPA045697, HPA061168	Supported		Enhanced	Intermediate filaments		NA	NA	Intermediate filaments
ENSG00000185479	KRT6B	Keratin 6B	Evidence at protein level	Tissue enriched	Detected in some	4	esophagus: 942.0	Cell type enriched	Detected in some	4	Squamous epithelial cells: 217.5	Group enriched	Detected in many	5	head and neck cancer: 1424.3;melanoma: 472.3	Not detected	Not detected			Not detected in immune cells	Not detected			Not detected	Not detected			Cell line enriched	Detected in some	5	OE19: 148.7									CAB000130, HPA045697, HPA061168	Supported		Approved	Intermediate filaments		NA	NA	Intermediate filaments
ENSG00000170465	KRT6C	Keratin 6C	Evidence at protein level	Tissue enhanced	Detected in some		esophagus: 805.9;vagina: 336.2	Cell type enriched	Detected in some	60	Squamous epithelial cells: 234.3	Group enriched	Detected in many	5	head and neck cancer: 564.7;melanoma: 242.7	Not detected	Not detected			Not detected in immune cells	Not detected			Not detected	Not detected			Cell line enriched	Detected in some	6	RPMI-8226: 94.1									HPA045697, HPA061168	Supported		Approved	Intermediate filaments		NA	NA	Intermediate filaments
ENSG00000170423	KRT78	Keratin 78	Evidence at protein level	Tissue enriched	Detected in some	4	esophagus: 980.5	Cell type enhanced	Detected in some		Breast myoepithelial cells: 2.4;Glandular and luminal cells: 1.9;Spermatocytes: 2.1;Spermatogonia: 8.0;Squamous epithelial cells: 6.7;Suprabasal keratinocytes: 4.4	Cancer enhanced	Detected in many		head and neck cancer: 16.1	Not detected	Not detected			Not detected in immune cells	Not detected			Not detected	Not detected			Group enriched	Detected in some	7	EFO-21: 5.5;RT4: 1.6;SK-BR-3: 3.6;U-87 MG: 3.0	Not detected	Not detected			Not detected	Not detected			HPA039724	Enhanced					NA	NA
ENSG00000212900	KRTAP3-2	Keratin associated protein 3-2	Evidence at protein level	Tissue enriched	Detected in some	6	skin 1: 64.3	Cell type enhanced	Detected in some		Basal prostatic cells: 2.2;Squamous epithelial cells: 4.8;Suprabasal keratinocytes: 1.1;Urothelial cells: 2.6	Not detected	Not detected			Not detected	Not detected			Not detected in immune cells	Not detected			Not detected	Not detected			Not detected	Not detected											HPA042992	Approved					NA	NA
ENSG00000159166	LAD1	Ladinin 1	Evidence at protein level	Tissue enhanced	Detected in many		esophagus: 365.1;skin 1: 217.0	Cell type enhanced	Detected in many		Distal enterocytes: 174.7;Ductal cells: 178.0;monocytes: 248.6;Pancreatic endocrine cells: 227.0;Proximal enterocytes: 214.7;Squamous epithelial cells: 265.6	Low cancer specificity	Detected in many			Not detected	Not detected			Not detected in immune cells	Not detected			Not detected	Not detected			Cell line enhanced	Detected in many		A-431: 159.9;CAPAN-2: 158.5;HaCaT: 220.4;HBEC3-KT: 190.3;hTCEpi: 181.5;MCF7: 218.3;OE19: 246.5;RT4: 164.7;SK-BR-3: 250.6	Low region specificity	Detected in many			Not detected	Not detected			HPA007256, HPA028732	Enhanced		Enhanced	Actin filaments	Secreted to extracellular matrix	NA	NA	Actin filaments
ENSG00000205076	LGALS7	Galectin 7	Evidence at protein level	Tissue enhanced	Detected in some		esophagus: 396.2;skin 1: 779.8	Group enriched	Detected in some	4	Basal keratinocytes: 275.1;Squamous epithelial cells: 639.7;Suprabasal keratinocytes: 725.7	Group enriched	Detected in many	7	cervical cancer: 32.0;head and neck cancer: 64.8;melanoma: 27.8	Not detected	Not detected			Not detected in immune cells	Not detected			Not detected	Not detected			Group enriched	Detected in some	4	HaCaT: 7.1;OE19: 2.2	Low region specificity	Detected in single							HPA001549, CAB032606	Enhanced				Intracellular and membrane	NA	NA
ENSG00000154359	LONRF1	LON peptidase N-terminal domain and ring finger 1	Evidence at protein level	Low tissue specificity	Detected in all			Low cell type specificity	Detected in many			Low cancer specificity	Detected in all			Low region specificity	Detected in all			Not detected in immune cells	Not detected			Not detected	Not detected			Cell line enhanced	Detected in many		Karpas-707: 56.6	Low region specificity	Detected in all			Low region specificity	Detected in all			HPA023584, HPA024814	Uncertain		Approved	Plasma membrane,Centrosome,Cytosol		NA	NA	Plasma membrane, Cytosol	Centrosome
ENSG00000111321	LTBR	Lymphotoxin beta receptor	Evidence at protein level	Low tissue specificity	Detected in all			Low cell type specificity	Detected in many			Low cancer specificity	Detected in all			Low region specificity	Detected in all			Group enriched	Detected in many	5	classical monocyte: 71.3;intermediate monocyte: 66.3;myeloid DC: 49.8;neutrophil: 45.0;non-classical monocyte: 50.1	Group enriched	Detected in many	36	dendritic cells: 49.8;granulocytes: 45.0;monocytes: 71.3	Cell line enhanced	Detected in many		HHSteC: 393.1	Low region specificity	Detected in all			Low region specificity	Detected in all			CAB026202, HPA061617	Uncertain		Supported	Golgi apparatus		NA	Yes	Golgi apparatus
ENSG00000167656	LY6D	Lymphocyte antigen 6 family member D	Evidence at protein level	Tissue enhanced	Detected in many		esophagus: 2091.0;skin 1: 855.3;vagina: 495.3	Group enriched	Detected in many	9	Basal keratinocytes: 1171.6;Squamous epithelial cells: 1913.0;Suprabasal keratinocytes: 3866.1	Group enriched	Detected in many	7	cervical cancer: 409.8;head and neck cancer: 444.6;urothelial cancer: 242.3	Low region specificity	Detected in single			Not detected in immune cells	Not detected			Not detected	Not detected			Cell line enriched	Detected in some	14	A-431: 162.0	Low region specificity	Detected in single			Not detected	Not detected			HPA024755, HPA064317	Enhanced					NA	NA
ENSG00000244355	LY6G6D	Lymphocyte antigen 6 family member G6D	Evidence at protein level	Tissue enriched	Detected in some	6	skin 1: 15.3	Not detected	Not detected			Cancer enriched	Detected in some	22	colorectal cancer: 18.9	Not detected	Not detected			Not detected in immune cells	Not detected			Not detected	Not detected			Cell line enhanced	Detected in single		HEL: 1.7	Region enhanced	Detected in many		cerebellum: 6.1					HPA054412	Uncertain				Intracellular and membrane	NA	NA
ENSG00000124466	LYPD3	LY6/PLAUR domain containing 3	Evidence at protein level	Group enriched	Detected in many	4	esophagus: 1075.4;skin 1: 661.9;vagina: 491.0	Cell type enhanced	Detected in many		Basal keratinocytes: 504.7;Squamous epithelial cells: 811.7;Suprabasal keratinocytes: 2306.1;Syncytiotrophoblasts: 715.8;Urothelial cells: 642.9	Cancer enhanced	Detected in many		cervical cancer: 158.5;head and neck cancer: 235.7	Low region specificity	Detected in single			Immune cell enhanced	Detected in many		naive CD4 T-cell: 5.5	Group enriched	Detected in many	9	dendritic cells: 2.6;granulocytes: 2.1;T-cells: 5.5	Cell line enhanced	Detected in many		CAPAN-2: 42.5;HaCaT: 99.5;MCF7: 114.2;RT4: 108.2;SK-BR-3: 158.9	Not detected	Not detected			Not detected	Not detected			HPA041529, HPA041797, HPA077859	Enhanced		Approved	Endoplasmic reticulum,Vesicles		NA	NA	Endoplasmic reticulum, Vesicles
ENSG00000176136	MC5R	Melanocortin 5 receptor	Evidence at protein level	Tissue enhanced	Detected in some		epididymis: 2.4;lymphoid tissue: 1.0	Cell type enriched	Detected in single	17	Squamous epithelial cells: 1.7	Not detected	Not detected			Not detected	Not detected			Not detected in immune cells	Not detected			Not detected	Not detected			Cell line enhanced	Detected in single		U-138 MG: 1.8	Low region specificity	Detected in some			Not detected	Not detected			HPA042365, HPA058088	Approved		Supported	Plasma membrane		NA	NA	Plasma membrane
ENSG00000141503	MINK1	Misshapen like kinase 1	Evidence at protein level	Low tissue specificity	Detected in many			Low cell type specificity	Detected in many			Low cancer specificity	Detected in all			Low region specificity	Detected in all			Low immune cell specificity	Detected in many			Low lineage specificity	Detected in many			Low cell line specificity	Detected in all			Low region specificity	Detected in all			Low region specificity	Detected in all			HPA056296	Approved					NA	NA
ENSG00000151379	MSGN1	Mesogenin 1	Evidence at protein level	Not detected	Not detected			Cell type enriched	Detected in single	26	Basal squamous epithelial cells: 5.2	Not detected	Not detected			Not detected	Not detected			Not detected in immune cells	Not detected			Not detected	Not detected			Not detected	Not detected			Not detected	Not detected			Not detected	Not detected									NA	NA
ENSG00000204544	MUC21	Mucin 21, cell surface associated	Evidence at protein level	Group enriched	Detected in some	4	esophagus: 701.9;vagina: 246.5	Group enriched	Detected in some	5	Club cells: 11.8;Squamous epithelial cells: 37.7;Urothelial cells: 32.0	Group enriched	Detected in many	9	cervical cancer: 6.8;head and neck cancer: 6.6;lung cancer: 13.9;stomach cancer: 7.0;thyroid cancer: 5.2	Not detected	Not detected			Not detected in immune cells	Not detected			Not detected	Not detected			Not detected	Not detected			Not detected	Not detected							HPA052028	Enhanced					NA	NA
ENSG00000136997	MYC	MYC proto-oncogene, bHLH transcription factor	Evidence at protein level	Low tissue specificity	Detected in many			Cell type enhanced	Detected in many		Basal keratinocytes: 1013.3;Basal prostatic cells: 1080.5;Basal squamous epithelial cells: 1270.8;Squamous epithelial cells: 768.8;Suprabasal keratinocytes: 1070.1	Low cancer specificity	Detected in all			Low region specificity	Detected in all			Low immune cell specificity	Detected in many			Low lineage specificity	Detected in all			Cell line enhanced	Detected in all		RPMI-8226: 1069.6	Low region specificity	Detected in all			Low region specificity	Detected in all			CAB000084, CAB010307, HPA055893, HPA066556	Approved		Enhanced	Nucleoplasm		NA	NA	Nucleoplasm
ENSG00000116990	MYCL	MYCL proto-oncogene, bHLH transcription factor	Evidence at protein level	Tissue enhanced	Detected in many		pancreas: 68.4;skin 1: 41.7	Cell type enhanced	Detected in many		Cytotrophoblasts: 34.9;Hepatocytes: 24.3;Intestinal goblet cells: 25.0;monocytes: 27.4;Squamous epithelial cells: 34.2;Urothelial cells: 27.1	Cancer enhanced	Detected in all		urothelial cancer: 28.9	Low region specificity	Detected in all			Group enriched	Detected in some	5	classical monocyte: 17.3;intermediate monocyte: 8.2;myeloid DC: 18.7;plasmacytoid DC: 22.8	Group enriched	Detected in many	72	dendritic cells: 22.8;monocytes: 17.3	Group enriched	Detected in many	7	U-266/70: 444.0;U-266/84: 364.6	Low region specificity	Detected in all			Low region specificity	Detected in many			HPA063132, HPA074515			Enhanced	Nucleoplasm,Mitotic chromosome		Yes	NA	Nucleoplasm	Mitotic chromosome
ENSG00000111912	NCOA7	Nuclear receptor coactivator 7	Evidence at protein level	Low tissue specificity	Detected in many			Cell type enhanced	Detected in many		Basal squamous epithelial cells: 709.7;Squamous epithelial cells: 515.9	Low cancer specificity	Detected in all			Low region specificity	Detected in all			Low immune cell specificity	Detected in all			Low lineage specificity	Detected in all			Low cell line specificity	Detected in all			Low region specificity	Detected in all			Low region specificity	Detected in all			HPA030289, HPA030290, HPA030291, HPA030292	Approved		Approved	Nucleoplasm,Nuclear bodies,Golgi apparatus		No	No	Nucleoplasm, Nuclear bodies	Golgi apparatus
ENSG00000136327	NKX2-8	NK2 homeobox 8	Evidence at protein level	Tissue enhanced	Detected in some		brain: 4.9;esophagus: 2.6;testis: 8.0	Cell type enhanced	Detected in some		Basal prostatic cells: 2.3;Basal squamous epithelial cells: 6.8;Late spermatids: 2.1;Oligodendrocytes: 2.6;Prostatic glandular cells: 2.1;Squamous epithelial cells: 3.4	Cancer enhanced	Detected in many		thyroid cancer: 2.2	Low region specificity	Detected in many			Not detected in immune cells	Not detected			Not detected	Not detected			Cell line enhanced	Detected in some		HaCaT: 3.6;PC-3: 2.0	Low region specificity	Detected in some			Low region specificity	Detected in many			HPA062879	Uncertain		Approved	Nucleoplasm,Plasma membrane		NA	NA	Nucleoplasm	Plasma membrane
ENSG00000243678	NME2	NME/NM23 nucleoside diphosphate kinase 2	Evidence at protein level	Low tissue specificity	Detected in all			Cell type enhanced	Detected in many		Basal squamous epithelial cells: 918.0;Gastric mucus-secreting cells: 438.3;Plasma cells: 778.5;Squamous epithelial cells: 1490.1	Low cancer specificity	Detected in all			Low region specificity	Detected in all			Low immune cell specificity	Detected in all			Low lineage specificity	Detected in all			Low cell line specificity	Detected in all			Low region specificity	Detected in all			Not detected	Not detected			CAB036213, CAB036214, CAB036215, HPA041113	Approved		Supported	Plasma membrane,Midbody ring,Cytosol		Yes	NA	Cytosol	Plasma membrane, Midbody ring
ENSG00000109255	NMU	Neuromedin U	Evidence at protein level	Tissue enhanced	Detected in many		esophagus: 101.0;skin 1: 38.8;vagina: 31.0	Group enriched	Detected in many	4	Squamous epithelial cells: 212.4;Suprabasal keratinocytes: 73.6	Low cancer specificity	Detected in many			Low region specificity	Detected in many			Group enriched	Detected in some	10	MAIT T-cell: 3.6;memory CD4 T-cell: 1.1	Lineage enriched	Detected in single	37	T-cells: 3.6	Cell line enhanced	Detected in many		Daudi: 90.2;HaCaT: 382.6;K-562: 311.3;Karpas-707: 135.7	Group enriched	Detected in some	8	hypothalamus: 1.1;pons and medulla: 4.5	Low region specificity	Detected in some			HPA025926	Uncertain				Secreted in other tissues	NA	NA
ENSG00000126368	NR1D1	Nuclear receptor subfamily 1 group D member 1	Evidence at protein level	Tissue enhanced	Detected in all		skin 1: 319.2	Cell type enhanced	Detected in all		Squamous epithelial cells: 95.5;Suprabasal keratinocytes: 81.1	Low cancer specificity	Detected in all			Low region specificity	Detected in all			Immune cell enhanced	Detected in many		MAIT T-cell: 18.5	Group enriched	Detected in many	6	monocytes: 5.5;T-cells: 18.5	Cell line enhanced	Detected in all		Karpas-707: 60.6	Low region specificity	Detected in all			Low region specificity	Detected in all			HPA007935	Uncertain		Supported	Nuclear bodies		NA	Yes	Nuclear bodies
ENSG00000256574	OR13A1	Olfactory receptor family 13 subfamily A member 1	Evidence at transcript level	Tissue enhanced	Detected in single		urinary bladder: 1.0	Not detected	Not detected			Cancer enhanced	Detected in single		urothelial cancer: 0.8	Not detected	Not detected			Not detected in immune cells	Not detected			Not detected	Not detected			Group enriched	Detected in some	33	Daudi: 10.4;U-698: 9.3	Not detected	Not detected							HPA057237	Uncertain					NA	NA
ENSG00000100836	PABPN1	Poly(A) binding protein nuclear 1	Evidence at protein level	Low tissue specificity	Detected in all			Low cell type specificity	Detected in many			Low cancer specificity	Detected in all			Low region specificity	Detected in all			Low immune cell specificity	Detected in all			Low lineage specificity	Detected in all			Low cell line specificity	Detected in all			Not detected	Not detected							HPA000637	Supported		Approved	Nucleoplasm,Nuclear speckles		NA	NA	Nucleoplasm	Nuclear speckles
ENSG00000198807	PAX9	Paired box 9	Evidence at protein level	Group enriched	Detected in some	7	esophagus: 81.6;lymphoid tissue: 20.7;parathyroid gland: 43.3;salivary gland: 52.2	Cell type enhanced	Detected in some		Basal respiratory cells: 45.3;Basal squamous epithelial cells: 174.8;Ionocytes: 40.7;Squamous epithelial cells: 172.0	Low cancer specificity	Detected in many			Not detected	Not detected			Not detected in immune cells	Not detected			Not detected	Not detected			Cell line enhanced	Detected in many		HBEC3-KT: 12.3;HDLM-2: 58.3;PC-3: 18.9	Not detected	Not detected			Low region specificity	Detected in many			HPA001572, CAB016239	Enhanced		Supported	Nucleoplasm,Nucleoli		NA	NA	Nucleoli	Nucleoplasm
ENSG00000112378	PERP	P53 apoptosis effector related to PMP22	Evidence at protein level	Group enriched	Detected in all	4	esophagus: 789.1;salivary gland: 298.3;skin 1: 1106.3;vagina: 429.9	Cell type enhanced	Detected in many		Basal keratinocytes: 3312.8;Squamous epithelial cells: 3451.4;Suprabasal keratinocytes: 5828.3	Cancer enhanced	Detected in all		head and neck cancer: 555.1	Low region specificity	Detected in all			Immune cell enriched	Detected in many	4	basophil: 39.8	Lineage enriched	Detected in many	4	granulocytes: 39.8	Cell line enhanced	Detected in many		hTCEpi: 1024.8	Low region specificity	Detected in all			Low region specificity	Detected in all			HPA022269	Enhanced					NA	NA
ENSG00000142657	PGD	Phosphogluconate dehydrogenase	Evidence at protein level	Tissue enhanced	Detected in all		bone marrow: 404.0;esophagus: 577.0	Cell type enhanced	Detected in all		monocytes: 214.9;Squamous epithelial cells: 496.0	Low cancer specificity	Detected in all			Low region specificity	Detected in all			Group enriched	Detected in all	5	basophil: 1060.2;classical monocyte: 321.0;eosinophil: 1074.7;neutrophil: 332.6	Group enriched	Detected in all	5	granulocytes: 1074.7;monocytes: 321.0	Cell line enhanced	Detected in all		A549: 1445.2	Low region specificity	Detected in all			Low region specificity	Detected in all			HPA031314, HPA031315	Enhanced	Supported	Approved	Intermediate filaments,Cytosol		No	No	Intermediate filaments, Cytosol
ENSG00000159527	PGLYRP3	Peptidoglycan recognition protein 3	Evidence at protein level	Group enriched	Detected in some	6	esophagus: 39.3;skin 1: 74.3;vagina: 21.6	Cell type enriched	Detected in single	12	Squamous epithelial cells: 4.9	Cancer enhanced	Detected in many		cervical cancer: 8.9;head and neck cancer: 16.5	Not detected	Not detected			Not detected in immune cells	Not detected			Not detected	Not detected			Group enriched	Detected in some	15	HaCaT: 3.8;HDLM-2: 1.6;hTCEpi: 1.4	Not detected	Not detected			Not detected	Not detected			HPA030369	Uncertain				Secreted in other tissues	NA	NA
ENSG00000116273	PHF13	PHD finger protein 13	Evidence at protein level	Low tissue specificity	Detected in all			Cell type enhanced	Detected in many		Basal squamous epithelial cells: 62.0	Low cancer specificity	Detected in all			Low region specificity	Detected in all			Low immune cell specificity	Detected in all			Low lineage specificity	Detected in all			Low cell line specificity	Detected in all			Low region specificity	Detected in all			Low region specificity	Detected in all			HPA026830	Uncertain					NA	NA
ENSG00000069011	PITX1	Paired like homeodomain 1	Evidence at protein level	Tissue enhanced	Detected in many		esophagus: 717.3;pituitary gland: 166.0;vagina: 200.7	Cell type enhanced	Detected in many		Basal prostatic cells: 121.0;Basal squamous epithelial cells: 409.2;Squamous epithelial cells: 1069.0;Urothelial cells: 257.3	Cancer enhanced	Detected in many		cervical cancer: 73.6	Low region specificity	Detected in single			Not detected in immune cells	Not detected			Not detected	Not detected			Cell line enhanced	Detected in many		CACO-2: 141.4;HeLa: 108.9;K-562: 112.1;T-47d: 157.5	Not detected	Not detected			Not detected	Not detected			HPA008743	Approved		Approved	Nucleoli		Yes	No	Nucleoli
ENSG00000081277	PKP1	Plakophilin 1	Evidence at protein level	Group enriched	Detected in many	7	esophagus: 420.0;skin 1: 705.5;vagina: 202.1	Group enriched	Detected in many	4	Basal keratinocytes: 139.7;Squamous epithelial cells: 234.5;Suprabasal keratinocytes: 409.0	Group enriched	Detected in many	4	cervical cancer: 125.5;head and neck cancer: 295.4;lung cancer: 79.8	Not detected	Not detected			Not detected in immune cells	Not detected			Not detected	Not detected			Group enriched	Detected in some	5	HaCaT: 234.6;HBEC3-KT: 144.2;hTCEpi: 501.4;hTERT-HME1: 132.5;PC-3: 192.6	Not detected	Not detected			Low region specificity	Detected in some			HPA027221, CAB033130	Enhanced		Approved	Nucleoplasm,Plasma membrane		NA	NA	Nucleoplasm, Plasma membrane
ENSG00000118898	PPL	Periplakin	Evidence at protein level	Tissue enhanced	Detected in many		esophagus: 733.9;vagina: 291.0	Cell type enhanced	Detected in many		Alveolar cells type 1: 73.7;Squamous epithelial cells: 138.0	Low cancer specificity	Detected in all			Low region specificity	Detected in many			Not detected in immune cells	Not detected			Not detected	Not detected			Cell line enhanced	Detected in many		ASC TERT1: 86.5;HaCaT: 191.1;MCF7: 71.5;SiHa: 102.5	Not detected	Not detected			Low region specificity	Detected in many			HPA042550, HPA059859	Enhanced		Approved	Nucleoplasm,Plasma membrane,Cytosol		NA	NA	Plasma membrane	Nucleoplasm, Cytosol
ENSG00000172382	PRSS27	Serine protease 27	Evidence at protein level	Group enriched	Detected in many	5	esophagus: 391.7;vagina: 135.2	Cell type enhanced	Detected in many		Alveolar cells type 1: 9.6;Horizontal cells: 11.8;Squamous epithelial cells: 9.6;Urothelial cells: 11.1	Cancer enhanced	Detected in many		head and neck cancer: 5.4	Low region specificity	Detected in many			Not detected in immune cells	Not detected			Not detected	Not detected			Cell line enhanced	Detected in some		BEWO: 6.1;SK-BR-3: 24.4;T-47d: 14.6;U-266/70: 5.2	Not detected	Not detected			Low region specificity	Detected in some			CAB024920, HPA028848	Approved		Approved	Vesicles	Secreted to digestive system	NA	NA	Vesicles
ENSG00000132698	RAB25	RAB25, member RAS oncogene family	Evidence at protein level	Tissue enhanced	Detected in many		esophagus: 426.7;skin 1: 209.7	Cell type enhanced	Detected in many		Paneth cells: 249.6;Squamous epithelial cells: 300.6;Undifferentiated cells: 244.6;Urothelial cells: 232.3	Low cancer specificity	Detected in many			Not detected	Not detected			Immune cell enhanced	Detected in some		MAIT T-cell: 1.3	Lineage enriched	Detected in single	13	T-cells: 1.3	Cell line enhanced	Detected in some		BEWO: 120.9;CAPAN-2: 119.9;MCF7: 171.5;OE19: 392.3;RT4: 153.4;SK-BR-3: 243.3;T-47d: 227.9	Not detected	Not detected			Not detected	Not detected			HPA010872, CAB033645	Enhanced		Uncertain	Cell Junctions,Cytosol		NA	NA	Cell Junctions, Cytosol
ENSG00000164520	RAET1E	Retinoic acid early transcript 1E	Evidence at protein level	Tissue enhanced	Detected in many		esophagus: 63.3;skin 1: 21.8;vagina: 27.8	Cell type enhanced	Detected in some		Basal respiratory cells: 12.4;Early spermatids: 10.0;Late spermatids: 5.6;Respiratory ciliated cells: 14.6;Squamous epithelial cells: 17.2;Suprabasal keratinocytes: 6.5	Cancer enhanced	Detected in many		head and neck cancer: 3.9	Low region specificity	Detected in single			Not detected in immune cells	Not detected			Not detected	Not detected			Cell line enhanced	Detected in some		HBEC3-KT: 19.6;HeLa: 24.4;hTCEpi: 19.1;SiHa: 9.9;U-87 MG: 7.7									HPA054022			Supported	Focal adhesion sites,Cytosol	Intracellular and membrane	NA	NA	Focal adhesion sites	Cytosol
ENSG00000108352	RAPGEFL1	Rap guanine nucleotide exchange factor like 1	Evidence at protein level	Tissue enhanced	Detected in all		esophagus: 200.7;skin 1: 232.2;vagina: 114.1	Cell type enhanced	Detected in many		Distal enterocytes: 87.7;Excitatory neurons: 47.8;Proximal enterocytes: 55.3;Squamous epithelial cells: 95.4;Suprabasal keratinocytes: 97.0	Low cancer specificity	Detected in all			Low region specificity	Detected in all			Not detected in immune cells	Not detected			Not detected	Not detected			Cell line enhanced	Detected in all		HaCaT: 92.4;hTCEpi: 45.8;T-47d: 80.7	Low region specificity	Detected in all			Low region specificity	Detected in all			HPA022895			Approved	Nucleoplasm,Microtubules,Cytokinetic bridge		Yes	No	Nucleoplasm, Microtubules	Cytokinetic bridge
ENSG00000172819	RARG	Retinoic acid receptor gamma	Evidence at protein level	Tissue enhanced	Detected in all		esophagus: 142.8;skin 1: 122.3	Cell type enhanced	Detected in many		Basal squamous epithelial cells: 42.7;Squamous epithelial cells: 69.9;Suprabasal keratinocytes: 55.8;Urothelial cells: 45.7	Low cancer specificity	Detected in all			Low region specificity	Detected in all			Immune cell enhanced	Detected in many		MAIT T-cell: 18.8	Group enriched	Detected in all	4	dendritic cells: 6.7;T-cells: 18.8	Cell line enhanced	Detected in many		CAPAN-2: 101.0;MCF7: 110.3	Low region specificity	Detected in all			Low region specificity	Detected in all			HPA053883	Supported		Supported	Nucleoplasm		NA	NA	Nucleoplasm
ENSG00000189431	RASSF10	Ras association domain family member 10	Evidence at protein level	Tissue enhanced	Detected in many		esophagus: 6.0;salivary gland: 4.6;skin 1: 6.1	Cell type enhanced	Detected in many		Basal squamous epithelial cells: 64.3;Distal tubular cells: 25.4;Gastric mucus-secreting cells: 17.9;Squamous epithelial cells: 60.0	Low cancer specificity	Detected in many			Low region specificity	Detected in single			Not detected in immune cells	Not detected			Not detected	Not detected			Group enriched	Detected in some	4	A549: 8.9;CAPAN-2: 7.8;HaCaT: 12.6;HMC-1: 6.2;RPTEC TERT1: 11.9	Low region specificity	Detected in some			Low region specificity	Detected in all			HPA040406			Approved	Vesicles,Cytosol		NA	NA	Vesicles	Cytosol
ENSG00000169220	RGS14	Regulator of G protein signaling 14	Evidence at protein level	Tissue enhanced	Detected in many		brain: 86.0	Cell type enhanced	Detected in many		Basal squamous epithelial cells: 72.8;Proximal tubular cells: 113.7;Squamous epithelial cells: 95.8;Suprabasal keratinocytes: 115.1	Low cancer specificity	Detected in all			Low region specificity	Detected in many			Low immune cell specificity	Detected in all			Low lineage specificity	Detected in all			Cell line enhanced	Detected in many		HDLM-2: 112.5;HMC-1: 95.4;NB-4: 44.8;RPMI-8226: 57.9	Group enriched	Detected in many	10	amygdala: 66.0;basal ganglia: 57.9;cerebral cortex: 46.8;hippocampal formation: 93.6;white matter: 23.8	Region enhanced	Detected in many		basal ganglia: 102.1	HPA046847, HPA061819	Approved		Approved	Nucleoplasm,Vesicles,Plasma membrane,Intermediate filaments		No	No	Nucleoplasm	Vesicles, Plasma membrane, Intermediate filaments
ENSG00000140519	RHCG	Rh family C glycoprotein	Evidence at protein level	Group enriched	Detected in many	5	esophagus: 4054.6;vagina: 1743.1	Cell type enriched	Detected in many	21	Squamous epithelial cells: 1544.7	Cancer enhanced	Detected in many		cervical cancer: 152.9;head and neck cancer: 154.8	Low region specificity	Detected in all			Not detected in immune cells	Not detected			Not detected	Not detected			Cell line enhanced	Detected in some		A549: 3.8;hTCEpi: 2.0;RT4: 1.2	Region enriched	Detected in many	5	olfactory bulb: 8.4	Low region specificity	Detected in some			HPA041874, HPA043317	Enhanced					NA	NA
ENSG00000104140	RHOV	Ras homolog family member V	Evidence at protein level	Tissue enhanced	Detected in many		esophagus: 213.5;skin 1: 126.8;vagina: 93.0	Cell type enhanced	Detected in many		Paneth cells: 142.3;Squamous epithelial cells: 375.0;Suprabasal keratinocytes: 283.0;Urothelial cells: 275.1	Cancer enhanced	Detected in many		cervical cancer: 91.9	Low region specificity	Detected in all			Not detected in immune cells	Not detected			Not detected	Not detected			Cell line enriched	Detected in many	4	SK-BR-3: 328.9	Low region specificity	Detected in all			Low region specificity	Detected in all			HPA053343	Enhanced					NA	NA
ENSG00000189334	S100A14	S100 calcium binding protein A14	Evidence at protein level	Group enriched	Detected in many	4	esophagus: 3749.4;vagina: 1184.0	Cell type enhanced	Detected in many		Basal keratinocytes: 2340.8;Paneth cells: 1098.9;Proximal enterocytes: 1549.1;Squamous epithelial cells: 3205.8;Suprabasal keratinocytes: 3612.0	Low cancer specificity	Detected in many			Low region specificity	Detected in all			Not detected in immune cells	Not detected			Not detected	Not detected			Cell line enhanced	Detected in many		A-431: 798.6;HaCaT: 1072.9;HBEC3-KT: 1527.6;hTCEpi: 2232.0;OE19: 1675.1;SK-BR-3: 1579.1	Not detected	Not detected			Low region specificity	Detected in all			HPA027613	Enhanced		Approved	Nuclear bodies,Plasma membrane,Cell Junctions,Cytosol		NA	NA	Nuclear bodies, Plasma membrane, Cell Junctions, Cytosol
ENSG00000206072	SERPINB11	Serpin family B member 11	Evidence at protein level	Tissue enhanced	Detected in some		esophagus: 27.6;prostate: 32.8	Cell type enhanced	Detected in some		Club cells: 6.8;Prostatic glandular cells: 3.3;Respiratory ciliated cells: 4.4;Squamous epithelial cells: 13.7;Urothelial cells: 21.9	Cancer enriched	Detected in some	5	prostate cancer: 6.2	Not detected	Not detected			Not detected in immune cells	Not detected			Not detected	Not detected			Not detected	Not detected			Not detected	Not detected			Region enhanced	Detected in single		cerebral cortex: 1.2							NA	NA
ENSG00000197641	SERPINB13	Serpin family B member 13	Evidence at protein level	Group enriched	Detected in some	4	esophagus: 181.9;vagina: 136.1	Group enriched	Detected in some	4	Basal respiratory cells: 58.8;Club cells: 54.8;Squamous epithelial cells: 148.6	Group enriched	Detected in many	5	cervical cancer: 45.9;head and neck cancer: 27.6;lung cancer: 12.2	Not detected	Not detected			Not detected in immune cells	Not detected			Not detected	Not detected			Group enriched	Detected in some	129	HaCaT: 198.9;hTCEpi: 74.9	Not detected	Not detected			Not detected	Not detected			HPA052630, HPA057129	Enhanced		Approved	Nuclear speckles,Cytosol		NA	NA	Nuclear speckles, Cytosol
ENSG00000206075	SERPINB5	Serpin family B member 5	Evidence at protein level	Tissue enhanced	Detected in many		esophagus: 218.6;skin 1: 241.6;urinary bladder: 91.8	Cell type enhanced	Detected in many		Basal keratinocytes: 964.1;Basal prostatic cells: 358.7;Basal respiratory cells: 272.9;Squamous epithelial cells: 535.4;Suprabasal keratinocytes: 1215.3;Urothelial cells: 564.9	Cancer enhanced	Detected in many		head and neck cancer: 124.6	Not detected	Not detected			Not detected in immune cells	Not detected			Not detected	Not detected			Cell line enhanced	Detected in some		HaCaT: 1279.3;HBEC3-KT: 425.6;hTCEpi: 875.0;hTERT-HME1: 217.0	Not detected	Not detected			Low region specificity	Detected in single			CAB009570, HPA019025, HPA019132, HPA020136	Enhanced		Supported	Vesicles	Intracellular and membrane	NA	NA	Vesicles
ENSG00000159263	SIM2	SIM bHLH transcription factor 2	Evidence at protein level	Tissue enhanced	Detected in some		esophagus: 31.4;kidney: 16.7;skeletal muscle: 10.7	Group enriched	Detected in some	4	Basal squamous epithelial cells: 100.7;Squamous epithelial cells: 68.3	Cancer enhanced	Detected in many		prostate cancer: 11.8	Low region specificity	Detected in many			Not detected in immune cells	Not detected			Not detected	Not detected			Cell line enhanced	Detected in many		hTERT-RPE1: 24.9;PC-3: 43.0;RPTEC TERT1: 54.3;RT4: 33.5	Not detected	Not detected			Region enhanced	Detected in single		hypothalamus: 1.2	HPA029295	Approved		Supported	Nucleoplasm,Nuclear bodies		No	No	Nucleoplasm, Nuclear bodies
ENSG00000105281	SLC1A5	Solute carrier family 1 member 5	Evidence at protein level	Low tissue specificity	Detected in all			Cell type enhanced	Detected in many		Basal prostatic cells: 148.6;Erythroid cells: 143.3	Low cancer specificity	Detected in all			Low region specificity	Detected in all			Immune cell enhanced	Detected in many		plasmacytoid DC: 95.8	Low lineage specificity	Detected in all			Low cell line specificity	Detected in all			Low region specificity	Detected in many			Low region specificity	Detected in all			HPA035239, HPA035240	Enhanced		Enhanced	Plasma membrane		NA	NA	Plasma membrane
ENSG00000139514	SLC7A1	Solute carrier family 7 member 1	Evidence at protein level	Tissue enhanced	Detected in all		esophagus: 55.5	Cell type enhanced	Detected in many		Basal squamous epithelial cells: 235.6;Microglial cells: 162.1;Squamous epithelial cells: 175.1	Low cancer specificity	Detected in all			Low region specificity	Detected in all			Low immune cell specificity	Detected in some			Low lineage specificity	Detected in many			Low cell line specificity	Detected in all			Low region specificity	Detected in all			Low region specificity	Detected in all			HPA039721, HPA077838	Approved					NA	NA
ENSG00000126233	SLURP1	Secreted LY6/PLAUR domain containing 1	Evidence at protein level	Group enriched	Detected in some	4	esophagus: 1047.6;skin 1: 730.8	Group enriched	Detected in some	16	Squamous epithelial cells: 20.8;Suprabasal keratinocytes: 65.8	Cancer enhanced	Detected in many		head and neck cancer: 66.3	Not detected	Not detected			Not detected in immune cells	Not detected			Not detected	Not detected			Cell line enhanced	Detected in some		HaCaT: 1.3;MCF7: 1.5;RT4: 1.1;T-47d: 2.6	Not detected	Not detected			Low region specificity	Detected in many			HPA050967	Approved				Secreted in other tissues	NA	NA
ENSG00000129194	SOX15	SRY-box transcription factor 15	Evidence at protein level	Tissue enhanced	Detected in many		esophagus: 88.1;skin 1: 43.0	Group enriched	Detected in many	4	Basal keratinocytes: 209.2;Basal squamous epithelial cells: 447.3;Squamous epithelial cells: 388.1;Suprabasal keratinocytes: 169.9	Cancer enhanced	Detected in many		testis cancer: 67.6	Low region specificity	Detected in all			Immune cell enhanced	Detected in some		intermediate monocyte: 6.7;non-classical monocyte: 10.6	Lineage enriched	Detected in many	5	monocytes: 10.6	Group enriched	Detected in many	8	A-431: 130.6;HaCaT: 142.1;HBEC3-KT: 57.8;hTCEpi: 56.6	Not detected	Not detected							HPA067196, HPA074049	Enhanced		Supported	Nucleoplasm,Nucleoli,Golgi apparatus,Vesicles		Yes	NA	Nucleoplasm	Nucleoli, Golgi apparatus, Vesicles
ENSG00000125285	SOX21	SRY-box transcription factor 21	Evidence at protein level	Group enriched	Detected in some	5	brain: 10.4;esophagus: 10.4;skin 1: 16.1;stomach 1: 35.4	Cell type enhanced	Detected in some		Astrocytes: 24.5;Basal squamous epithelial cells: 11.4;Gastric mucus-secreting cells: 55.5;Oligodendrocyte precursor cells: 17.1;Squamous epithelial cells: 57.1	Cancer enhanced	Detected in many		glioma: 12.8	Low region specificity	Detected in all			Not detected in immune cells	Not detected			Not detected	Not detected			Group enriched	Detected in some	4	AF22: 79.7;NTERA-2: 21.9	Low region specificity	Detected in all			Low region specificity	Detected in all			HPA048337, HPA064084	Approved		Approved	Nucleoplasm		NA	NA	Nucleoplasm
ENSG00000125398	SOX9	SRY-box transcription factor 9	Evidence at protein level	Tissue enhanced	Detected in many		brain: 74.6;salivary gland: 80.7	Cell type enhanced	Detected in many		Astrocytes: 160.0;Basal squamous epithelial cells: 166.8;Breast glandular cells: 141.0;Cholangiocytes: 190.1;Gastric mucus-secreting cells: 144.8;Muller glia cells: 141.3;Squamous epithelial cells: 273.5	Low cancer specificity	Detected in all			Low region specificity	Detected in all			Not detected in immune cells	Not detected			Not detected	Not detected			Cell line enhanced	Detected in many		AN3-CA: 78.1;Hep G2: 97.0;OE19: 74.3;U-251 MG: 66.5	Low region specificity	Detected in all			Low region specificity	Detected in all			HPA001758, CAB022456, CAB068240	Enhanced		Enhanced	Nucleoplasm		NA	NA	Nucleoplasm
ENSG00000133710	SPINK5	Serine peptidase inhibitor Kazal type 5	Evidence at protein level	Tissue enhanced	Detected in many		esophagus: 1024.4;lymphoid tissue: 295.4;skin 1: 320.8;vagina: 587.3	Cell type enriched	Detected in many	4	Squamous epithelial cells: 1622.6	Cancer enhanced	Detected in many		head and neck cancer: 45.0	Not detected	Not detected			Not detected in immune cells	Not detected			Not detected	Not detected			Cell line enhanced	Detected in some		HaCaT: 14.7;HeLa: 22.7;Karpas-707: 19.3;SuSa: 6.6	Not detected	Not detected			Not detected	Not detected			HPA009067, HPA011351, CAB015347	Enhanced		Enhanced	Vesicles	Secreted in other tissues	NA	NA	Vesicles
ENSG00000145879	SPINK7	Serine peptidase inhibitor Kazal type 7	Evidence at protein level	Group enriched	Detected in some	4	esophagus: 625.4;vagina: 619.0	Cell type enriched	Detected in some	7	Squamous epithelial cells: 49.2	Group enriched	Detected in many	6	cervical cancer: 4.5;head and neck cancer: 15.5	Not detected	Not detected			Not detected in immune cells	Not detected			Not detected	Not detected			Cell line enhanced	Detected in single		hTCEpi: 1.1	Not detected	Not detected			Low region specificity	Detected in all			HPA036294	Enhanced				Secreted in other tissues	NA	NA
ENSG00000241794	SPRR2A	Small proline rich protein 2A	Evidence at protein level	Tissue enriched	Detected in many	4	esophagus: 5304.1	Cell type enhanced	Detected in some		Basal respiratory cells: 37.6;Club cells: 23.0;Ductal cells: 20.6;Exocrine glandular cells: 57.1;Squamous epithelial cells: 82.3	Cancer enriched	Detected in many	4	head and neck cancer: 743.2	Not detected	Not detected			Not detected in immune cells	Not detected			Not detected	Not detected			Cell line enhanced	Detected in some		HaCaT: 6.4;hTCEpi: 7.8;hTERT-HME1: 10.3;Karpas-707: 12.6															NA	NA
ENSG00000203785	SPRR2E	Small proline rich protein 2E	Evidence at transcript level	Tissue enhanced	Detected in many		esophagus: 1789.6;lymphoid tissue: 507.8;skin 1: 978.8;vagina: 486.7	Group enriched	Detected in some	6	Basal respiratory cells: 26.2;Granulosa cells: 21.2;Squamous epithelial cells: 18.4;Suprabasal keratinocytes: 43.8	Cancer enriched	Detected in many	5	head and neck cancer: 612.7	Not detected	Not detected			Not detected in immune cells	Not detected			Not detected	Not detected			Cell line enriched	Detected in some	11	hTCEpi: 16.5															NA	NA
ENSG00000163209	SPRR3	Small proline rich protein 3	Evidence at protein level	Group enriched	Detected in many	4	esophagus: 19659.3;vagina: 6111.4	Cell type enriched	Detected in some	11	Squamous epithelial cells: 987.1	Group enriched	Detected in many	4	cervical cancer: 206.3;head and neck cancer: 423.4;stomach cancer: 113.8	Not detected	Not detected			Not detected in immune cells	Not detected			Not detected	Not detected			Cell line enhanced	Detected in some		CACO-2: 3.5;CAPAN-2: 5.8;hTCEpi: 9.7;OE19: 4.4;RT4: 12.6;TIME: 3.4	Not detected	Not detected							HPA044467	Enhanced					NA	NA
ENSG00000145545	SRD5A1	Steroid 5 alpha-reductase 1	Evidence at protein level	Tissue enhanced	Detected in many		liver: 29.3	Cell type enhanced	Detected in many		Basal squamous epithelial cells: 67.2;Hepatocytes: 103.4;Ionocytes: 52.9;Squamous epithelial cells: 139.2	Low cancer specificity	Detected in all			Low region specificity	Detected in all			Immune cell enhanced	Detected in some		basophil: 3.5	Low lineage specificity	Detected in many			Low cell line specificity	Detected in many			Low region specificity	Detected in all			Low region specificity	Detected in all			HPA051402	Approved					NA	NA
ENSG00000149043	SYT8	Synaptotagmin 8	Evidence at protein level	Tissue enhanced	Detected in many		esophagus: 29.5;skin 1: 63.8;urinary bladder: 40.9	Group enriched	Detected in many	4	Basal keratinocytes: 184.7;Basal squamous epithelial cells: 520.2;Breast myoepithelial cells: 192.9;Cholangiocytes: 183.0;Extravillous trophoblasts: 201.8;Respiratory ciliated cells: 163.8;Squamous epithelial cells: 132.5	Group enriched	Detected in many	5	cervical cancer: 10.5;pancreatic cancer: 21.7;urothelial cancer: 33.5	Not detected	Not detected			Not detected in immune cells	Not detected			Not detected	Not detected			Group enriched	Detected in some	6	CAPAN-2: 32.2;hTCEpi: 50.2;T-47d: 13.7	Not detected	Not detected			Not detected	Not detected			HPA047239, HPA052700	Uncertain		Approved	Nucleoli fibrillar center,Endoplasmic reticulum		NA	NA	Nucleoli fibrillar center, Endoplasmic reticulum
ENSG00000142765	SYTL1	Synaptotagmin like 1	Evidence at protein level	Tissue enhanced	Detected in many		esophagus: 104.8;pancreas: 107.2	Cell type enhanced	Detected in many		Basal squamous epithelial cells: 158.8;NK-cells: 208.1;Squamous epithelial cells: 179.1	Low cancer specificity	Detected in many			Region enhanced	Detected in many		cerebellum: 8.3	Low immune cell specificity	Detected in all			Low lineage specificity	Detected in all			Cell line enhanced	Detected in many		BEWO: 47.8;CAPAN-2: 55.8;NB-4: 81.8;U-266/70: 44.3	Low region specificity	Detected in single			Low region specificity	Detected in many			HPA037825	Enhanced					NA	NA
ENSG00000149922	TBX6	T-box transcription factor 6	Evidence at protein level	Tissue enhanced	Detected in many		esophagus: 13.9	Cell type enhanced	Detected in many		Cone photoreceptor cells: 8.4;Urothelial cells: 9.4	Low cancer specificity	Detected in many			Low region specificity	Detected in all			Low immune cell specificity	Detected in some			Low lineage specificity	Detected in many			Cell line enhanced	Detected in some		OE19: 4.1;RT4: 6.9;U-266/70: 6.9	Not detected	Not detected			Low region specificity	Detected in all			HPA062498			Approved	Nucleoplasm		NA	NA	Nucleoplasm
ENSG00000125780	TGM3	Transglutaminase 3	Evidence at protein level	Tissue enriched	Detected in many	8	esophagus: 1852.8	Group enriched	Detected in some	4	Enteroendocrine cells: 46.2;Squamous epithelial cells: 22.5	Cancer enriched	Detected in many	9	head and neck cancer: 81.6	Not detected	Not detected			Immune cell enriched	Detected in single	295	neutrophil: 30.3	Lineage enriched	Detected in single	303	granulocytes: 30.3	Cell line enriched	Detected in single	14	EFO-21: 5.2									HPA004728	Approved					NA	NA
ENSG00000051596	THOC3	THO complex 3	Evidence at protein level	Low tissue specificity	Detected in all			Cell type enhanced	Detected in all		Basal squamous epithelial cells: 132.1;Early spermatids: 187.0;Squamous epithelial cells: 226.5	Low cancer specificity	Detected in all			Low region specificity	Detected in all			Low immune cell specificity	Detected in all			Low lineage specificity	Detected in all			Low cell line specificity	Detected in all			Low region specificity	Detected in all			Low region specificity	Detected in all			HPA042764, HPA044009, HPA045071	Approved		Enhanced	Nucleoplasm,Vesicles		No	No	Nucleoplasm	Vesicles
ENSG00000187720	THSD4	Thrombospondin type 1 domain containing 4	Evidence at protein level	Tissue enhanced	Detected in many		cervix: 104.6	Cell type enhanced	Detected in many		Basal prostatic cells: 106.4;Basal squamous epithelial cells: 449.0;Microglial cells: 247.3;Squamous epithelial cells: 141.5	Cancer enhanced	Detected in many		ovarian cancer: 18.1	Low region specificity	Detected in all			Not detected in immune cells	Not detected			Not detected	Not detected			Cell line enhanced	Detected in many		A549: 45.3;BJ hTERT+: 53.0;T-47d: 43.3;TIME: 66.6;U-2197: 44.4	Low region specificity	Detected in all			Region enriched	Detected in many	4	spinal cord: 39.0						Secreted - unknown location	NA	NA
ENSG00000011638	TMEM159	Transmembrane protein 159	Evidence at protein level	Tissue enhanced	Detected in all		skeletal muscle: 129.7	Cell type enhanced	Detected in many		Basal keratinocytes: 121.2;Basal squamous epithelial cells: 176.4;Squamous epithelial cells: 127.5;Suprabasal keratinocytes: 150.2	Low cancer specificity	Detected in all			Low region specificity	Detected in all			Low immune cell specificity	Detected in all			Low lineage specificity	Detected in all			Cell line enhanced	Detected in many		ASC diff: 67.9	Low region specificity	Detected in all			Low region specificity	Detected in all			HPA018033, HPA063509	Approved		Approved	Vesicles		NA	NA	Vesicles
ENSG00000159596	TMEM69	Transmembrane protein 69	Evidence at protein level	Low tissue specificity	Detected in all			Low cell type specificity	Detected in many			Low cancer specificity	Detected in all			Low region specificity	Detected in all			Low immune cell specificity	Detected in all			Low lineage specificity	Detected in all			Low cell line specificity	Detected in all			Low region specificity	Detected in all			Low region specificity	Detected in all			HPA026993	Approved		Approved	Nucleoplasm		NA	NA	Nucleoplasm
ENSG00000163472	TMEM79	Transmembrane protein 79	Evidence at protein level	Tissue enhanced	Detected in many		esophagus: 133.5;skin 1: 89.6;vagina: 59.9	Cell type enhanced	Detected in many		Basal respiratory cells: 24.1;Squamous epithelial cells: 59.9;Suprabasal keratinocytes: 33.1	Low cancer specificity	Detected in all			Low region specificity	Detected in all			Low immune cell specificity	Detected in many			Low lineage specificity	Detected in all			Cell line enhanced	Detected in many		hTCEpi: 30.2;SK-BR-3: 26.7;T-47d: 28.3	Low region specificity	Detected in all			Not detected	Not detected			HPA055214	Enhanced		Approved	Nucleoli fibrillar center		NA	NA	Nucleoli fibrillar center
ENSG00000187054	TMPRSS11A	Transmembrane serine protease 11A	Evidence at protein level	Group enriched	Detected in some	4	esophagus: 86.9;lymphoid tissue: 28.7;vagina: 42.0	Cell type enriched	Detected in some	7	Squamous epithelial cells: 50.7	Group enriched	Detected in some	9	cervical cancer: 14.4;head and neck cancer: 11.6;lung cancer: 4.0	Low region specificity	Detected in some			Not detected in immune cells	Not detected			Not detected	Not detected			Not detected	Not detected			Not detected	Not detected			Not detected	Not detected			HPA078316	Enhanced					NA	NA
ENSG00000185873	TMPRSS11B	Transmembrane serine protease 11B	Evidence at protein level	Tissue enhanced	Detected in some		esophagus: 393.8;lymphoid tissue: 82.9;vagina: 119.2	Group enriched	Detected in some	22	Early spermatids: 10.4;Late spermatids: 14.5;Squamous epithelial cells: 8.2	Group enriched	Detected in some	12	cervical cancer: 2.6;head and neck cancer: 2.6;stomach cancer: 1.4	Not detected	Not detected			Not detected in immune cells	Not detected			Not detected	Not detected			Not detected	Not detected							Low region specificity	Detected in many									NA	NA
ENSG00000198092	TMPRSS11F	Transmembrane serine protease 11F	Evidence at transcript level	Group enriched	Detected in some	7	esophagus: 15.3;lymphoid tissue: 4.1;skin 1: 9.3;vagina: 4.8	Cell type enriched	Detected in some	4	Squamous epithelial cells: 6.9	Group enriched	Detected in some	7	cervical cancer: 1.6;head and neck cancer: 2.1;lung cancer: 0.7	Not detected	Not detected			Not detected in immune cells	Not detected			Not detected	Not detected			Cell line enhanced	Detected in single		K-562: 1.6	Not detected	Not detected			Low region specificity	Detected in single			HPA026911	Uncertain					NA	NA
ENSG00000139324	TMTC3	Transmembrane O-mannosyltransferase targeting cadherins 3	Evidence at protein level	Low tissue specificity	Detected in all			Cell type enhanced	Detected in all		Ionocytes: 75.3	Low cancer specificity	Detected in all			Low region specificity	Detected in all			Low immune cell specificity	Detected in many			Low lineage specificity	Detected in many			Low cell line specificity	Detected in all			Low region specificity	Detected in all			Low region specificity	Detected in all			HPA038550	Approved					NA	NA
ENSG00000120337	TNFSF18	TNF superfamily member 18	Evidence at protein level	Tissue enhanced	Detected in single		gallbladder: 1.9	Group enriched	Detected in some	4	Basal squamous epithelial cells: 13.6;Hofbauer cells: 6.4;Squamous epithelial cells: 6.0	Low cancer specificity	Detected in some			Not detected	Not detected			Not detected in immune cells	Not detected			Not detected	Not detected			Group enriched	Detected in some	11	EFO-21: 51.4;HUVEC TERT2: 78.8;TIME: 110.2	Not detected	Not detected			Not detected	Not detected									NA	NA
ENSG00000149115	TNKS1BP1	Tankyrase 1 binding protein 1	Evidence at protein level	Low tissue specificity	Detected in all			Cell type enhanced	Detected in many		Suprabasal keratinocytes: 88.2	Low cancer specificity	Detected in all			Low region specificity	Detected in all			Not detected in immune cells	Not detected			Not detected	Not detected			Low cell line specificity	Detected in all			Low region specificity	Detected in all			Low region specificity	Detected in all			HPA037929, HPA037930	Enhanced		Uncertain	Plasma membrane		NA	NA	Plasma membrane
ENSG00000131746	TNS4	Tensin 4	Evidence at protein level	Tissue enhanced	Detected in many		salivary gland: 59.3;skin 1: 182.7;vagina: 75.3	Cell type enhanced	Detected in many		Basal keratinocytes: 133.4;Basal prostatic cells: 117.7;Basal squamous epithelial cells: 287.4;Squamous epithelial cells: 77.4;Suprabasal keratinocytes: 65.5;Urothelial cells: 50.2	Cancer enhanced	Detected in many		head and neck cancer: 77.4	Not detected	Not detected			Not detected in immune cells	Not detected			Not detected	Not detected			Cell line enhanced	Detected in some		HaCaT: 136.2;HBEC3-KT: 613.4;hTCEpi: 435.3;hTERT-HME1: 138.8;OE19: 125.9	Not detected	Not detected			Not detected	Not detected									NA	NA
ENSG00000120471	TP53AIP1	Tumor protein p53 regulated apoptosis inducing protein 1	Evidence at transcript level	Group enriched	Detected in many	6	esophagus: 24.7;lymphoid tissue: 29.8;skin 1: 20.6;vagina: 13.7	Cell type enhanced	Detected in some		Basal keratinocytes: 45.5;Basal respiratory cells: 42.4;Basal squamous epithelial cells: 179.2;Endometrial ciliated cells: 38.7;Respiratory ciliated cells: 27.3;Squamous epithelial cells: 72.1;Suprabasal keratinocytes: 32.7	Cancer enhanced	Detected in many		head and neck cancer: 4.7	Low region specificity	Detected in many			Not detected in immune cells	Not detected			Not detected	Not detected			Not detected	Not detected											HPA044300, HPA048797	Uncertain					NA	NA
ENSG00000073282	TP63	Tumor protein p63	Evidence at protein level	Tissue enhanced	Detected in many		esophagus: 70.2;skin 1: 138.4;vagina: 54.8	Group enriched	Detected in many	4	Basal keratinocytes: 275.4;Basal squamous epithelial cells: 335.2;Squamous epithelial cells: 173.4;Suprabasal keratinocytes: 283.1	Group enriched	Detected in many	11	cervical cancer: 37.9;head and neck cancer: 73.3;lung cancer: 37.3;urothelial cancer: 21.2	Not detected	Not detected			Not detected in immune cells	Not detected			Not detected	Not detected			Group enriched	Detected in some	5	HaCaT: 87.1;HBEC3-KT: 167.3;hTCEpi: 124.0;hTERT-HME1: 117.3;RT4: 185.1	Low region specificity	Detected in many			Not detected	Not detected			CAB000083, HPA006288, HPA006289, HPA007009, HPA007010	Enhanced		Enhanced	Nucleoplasm		NA	NA	Nucleoplasm
ENSG00000221926	TRIM16	Tripartite motif containing 16	Evidence at protein level	Tissue enhanced	Detected in all		esophagus: 147.1	Cell type enhanced	Detected in many		Pancreatic endocrine cells: 153.4;Squamous epithelial cells: 95.5;Urothelial cells: 111.9	Low cancer specificity	Detected in all			Low region specificity	Detected in all			Immune cell enriched	Detected in many	9	T-reg: 45.1	Lineage enriched	Detected in many	12	T-cells: 45.1	Cell line enhanced	Detected in all		A549: 283.8;HaCaT: 229.0;HeLa: 203.8;OE19: 364.2	Low region specificity	Detected in many			Low region specificity	Detected in many			HPA023623, HPA066431	Uncertain		Supported	Plasma membrane,Cytosol		NA	NA	Cytosol	Plasma membrane
ENSG00000137699	TRIM29	Tripartite motif containing 29	Evidence at protein level	Tissue enhanced	Detected in many		esophagus: 605.7;skin 1: 545.4;vagina: 271.3	Cell type enhanced	Detected in many		Basal keratinocytes: 272.0;Basal squamous epithelial cells: 250.4;Late spermatids: 150.3;Squamous epithelial cells: 552.9;Suprabasal keratinocytes: 460.6;Urothelial cells: 159.3	Cancer enhanced	Detected in many		head and neck cancer: 93.4	Low region specificity	Detected in some			Not detected in immune cells	Not detected			Not detected	Not detected			Cell line enhanced	Detected in some		HaCaT: 399.9;HBEC3-KT: 107.5;hTCEpi: 476.0;RT4: 190.5;SiHa: 268.3	Not detected	Not detected			Region enriched	Detected in single	9	spinal cord: 4.0	HPA020053, HPA074841	Enhanced		Approved	Nucleoplasm,Intermediate filaments,Cytosol		NA	NA	Intermediate filaments	Nucleoplasm, Cytosol
ENSG00000100304	TTLL12	Tubulin tyrosine ligase like 12	Evidence at protein level	Tissue enhanced	Detected in all		esophagus: 105.3	Cell type enhanced	Detected in many		Distal enterocytes: 56.3;Paneth cells: 56.9;Squamous epithelial cells: 60.2	Low cancer specificity	Detected in all			Low region specificity	Detected in all			Low immune cell specificity	Detected in many			Low lineage specificity	Detected in many			Low cell line specificity	Detected in all			Low region specificity	Detected in all			Low region specificity	Detected in all			HPA003054, CAB046029	Approved		Approved	Plasma membrane,Cytosol		NA	NA	Cytosol	Plasma membrane
ENSG00000137267	TUBB2A	Tubulin beta 2A class IIa	Evidence at protein level	Tissue enhanced	Detected in all		brain: 406.7	Cell type enhanced	Detected in many		Horizontal cells: 516.5;Suprabasal keratinocytes: 368.5	Low cancer specificity	Detected in all			Low region specificity	Detected in all			Low immune cell specificity	Detected in many			Group enriched	Detected in many	5	B-cells: 3.2;monocytes: 1.6;T-cells: 3.2	Cell line enhanced	Detected in all		AF22: 241.1;CACO-2: 247.6;SuSa: 365.5;WM-115: 280.1	Low region specificity	Detected in all							CAB015339, HPA043640, HPA046280	Supported		Approved	Microtubules,Cytokinetic bridge,Mitotic spindle		Yes	NA	Microtubules	Cytokinetic bridge, Mitotic spindle
ENSG00000244122	UGT1A7	UDP glucuronosyltransferase family 1 member A7	Evidence at protein level	Tissue enriched	Detected in some	12	esophagus: 84.4	Cell type enriched	Detected in some	4	Squamous epithelial cells: 40.7	Group enriched	Detected in some	10	cervical cancer: 1.2;head and neck cancer: 2.3;lung cancer: 3.0	Not detected	Not detected			Not detected in immune cells	Not detected			Not detected	Not detected			Cell line enriched	Detected in some	15	SiHa: 112.2															NA	NA
ENSG00000186806	VSIG10L	V-set and immunoglobulin domain containing 10 like	Evidence at protein level	Tissue enhanced	Detected in some		esophagus: 62.8;salivary gland: 23.7;vagina: 22.5	Cell type enhanced	Detected in many		Horizontal cells: 10.1;Melanocytes: 5.4;Sertoli cells: 6.6;Squamous epithelial cells: 6.1	Low cancer specificity	Detected in all			Not detected	Not detected			Not detected in immune cells	Not detected			Not detected	Not detected			Group enriched	Detected in some	6	Hep G2: 4.7;OE19: 11.0;T-47d: 8.4	Low region specificity	Detected in many			Low region specificity	Detected in many			HPA060453, HPA066745	Uncertain		Approved	Nucleoplasm		NA	NA	Nucleoplasm
ENSG00000168795	ZBTB5	Zinc finger and BTB domain containing 5	Evidence at protein level	Low tissue specificity	Detected in all			Low cell type specificity	Detected in many			Low cancer specificity	Detected in all			Low region specificity	Detected in all			Not detected in immune cells	Not detected			Not detected	Not detected			Low cell line specificity	Detected in all			Low region specificity	Detected in all			Low region specificity	Detected in all			HPA021521	Approved		Approved	Nucleoplasm,Nuclear bodies,Golgi apparatus		NA	NA	Nucleoplasm, Nuclear bodies	Golgi apparatus
ENSG00000184828	ZBTB7C	Zinc finger and BTB domain containing 7C	Evidence at protein level	Tissue enhanced	Detected in many		esophagus: 41.1	Cell type enhanced	Detected in many		Astrocytes: 47.0;Basal squamous epithelial cells: 45.5;Distal enterocytes: 52.5;Excitatory neurons: 48.8;Gastric mucus-secreting cells: 49.5;Oligodendrocyte precursor cells: 51.3;Squamous epithelial cells: 96.9	Low cancer specificity	Detected in many			Low region specificity	Detected in all			Immune cell enhanced	Detected in single		basophil: 1.0	Low lineage specificity	Detected in single			Cell line enriched	Detected in some	4	RT4: 42.7	Low region specificity	Detected in many			Low region specificity	Detected in many									NA	NA
ENSG00000185650	ZFP36L1	ZFP36 ring finger protein like 1	Evidence at protein level	Low tissue specificity	Detected in all			Cell type enhanced	Detected in many		Basal squamous epithelial cells: 1973.2;Squamous epithelial cells: 2019.8;Suprabasal keratinocytes: 3223.6	Low cancer specificity	Detected in all			Low region specificity	Detected in all			Immune cell enriched	Detected in all	6	neutrophil: 2901.2	Lineage enriched	Detected in all	6	granulocytes: 2901.2	Cell line enhanced	Detected in all		hTERT-HME1: 462.1	Low region specificity	Detected in all			Low region specificity	Detected in all			HPA001301	Uncertain					NA	NA
ENSG00000147394	ZNF185	Zinc finger protein 185 with LIM domain	Evidence at protein level	Tissue enhanced	Detected in all		epididymis: 331.6;esophagus: 329.3	Cell type enhanced	Detected in many		Glandular and luminal cells: 32.2;Pancreatic endocrine cells: 72.0;Squamous epithelial cells: 69.7	Low cancer specificity	Detected in all			Low region specificity	Detected in all			Immune cell enhanced	Detected in many		basophil: 51.8	Group enriched	Detected in many	5	granulocytes: 51.8;monocytes: 27.4	Cell line enhanced	Detected in many		A-431: 124.4;EFO-21: 139.9;HBEC3-KT: 100.0;PC-3: 87.7;TIME: 236.2	Low region specificity	Detected in many			Low region specificity	Detected in all			HPA000400, HPA016438	Enhanced		Supported	Plasma membrane,Actin filaments,Focal adhesion sites,Cytosol		NA	NA	Plasma membrane, Cytosol	Actin filaments, Focal adhesion sites
ENSG00000125945	ZNF436	Zinc finger protein 436	Evidence at protein level	Low tissue specificity	Detected in all			Cell type enhanced	Detected in many		Basal squamous epithelial cells: 22.2;Squamous epithelial cells: 22.1	Low cancer specificity	Detected in all			Low region specificity	Detected in all			Low immune cell specificity	Detected in some			Low lineage specificity	Detected in many			Cell line enhanced	Detected in many		ASC TERT1: 18.8;HSkMC: 34.9	Low region specificity	Detected in all			Low region specificity	Detected in all			HPA043817	Approved		Supported	Nucleoplasm,Cytosol		NA	NA	Nucleoplasm, Cytosol
ENSG00000165655	ZNF503	Zinc finger protein 503	Evidence at protein level	Low tissue specificity	Detected in all			Cell type enhanced	Detected in many		Basal squamous epithelial cells: 255.0;Squamous epithelial cells: 189.3	Cancer enhanced	Detected in all		ovarian cancer: 62.9	Low region specificity	Detected in all			Not detected in immune cells	Not detected			Not detected	Not detected			Cell line enhanced	Detected in many		HEK 293: 115.1;PC-3: 149.2;U-87 MG: 44.9	Low region specificity	Detected in many			Low region specificity	Detected in all			HPA026848	Approved		Approved	Nucleoplasm,Plasma membrane,Cytosol		NA	NA	Plasma membrane, Cytosol	Nucleoplasm
ENSG00000171469	ZNF561	Zinc finger protein 561	Evidence at protein level	Low tissue specificity	Detected in all			Low cell type specificity	Detected in many			Low cancer specificity	Detected in all			Low region specificity	Detected in all			Low immune cell specificity	Detected in all			Low lineage specificity	Detected in all			Low cell line specificity	Detected in many											HPA055332, HPA062397	Uncertain		Approved	Nucleoplasm		NA	NA	Nucleoplasm
ENSG00000186230	ZNF749	Zinc finger protein 749	Evidence at protein level	Low tissue specificity	Detected in many			Cell type enhanced	Detected in many		Basal squamous epithelial cells: 27.9;Excitatory neurons: 24.2;Inhibitory neurons: 21.1;Melanocytes: 23.2;Oligodendrocyte precursor cells: 18.1;Squamous epithelial cells: 35.9	Low cancer specificity	Detected in all			Low region specificity	Detected in many			Low immune cell specificity	Detected in some			Low lineage specificity	Detected in many			Cell line enhanced	Detected in all		HEK 293: 24.0									HPA042082, HPA042091, HPA056001	Uncertain		Approved	Nucleoplasm,Nuclear membrane		NA	NA	Nucleoplasm, Nuclear membrane
ENSG00000141579	ZNF750	Zinc finger protein 750	Evidence at protein level	Tissue enhanced	Detected in many		esophagus: 96.9;skin 1: 139.3;vagina: 52.2	Cell type enhanced	Detected in some		Glandular and luminal cells: 33.3;Squamous epithelial cells: 156.8;Suprabasal keratinocytes: 41.1;Syncytiotrophoblasts: 68.1;Urothelial cells: 51.3	Cancer enhanced	Detected in many		cervical cancer: 20.5;head and neck cancer: 24.3	Low region specificity	Detected in many			Not detected in immune cells	Not detected			Not detected	Not detected			Cell line enhanced	Detected in some		BEWO: 18.3;hTCEpi: 7.2;MCF7: 5.4;SK-BR-3: 14.0	Not detected	Not detected							HPA021573, HPA023012	Enhanced					NA	NA
ENSG00000175691	ZNF77	Zinc finger protein 77	Evidence at protein level	Low tissue specificity	Detected in all			Cell type enhanced	Detected in many		Basal squamous epithelial cells: 14.2	Low cancer specificity	Detected in all			Low region specificity	Detected in all			Low immune cell specificity	Detected in many			Low lineage specificity	Detected in many			Low cell line specificity	Detected in many			Low region specificity	Detected in all							HPA023397	Uncertain		Approved	Nucleoplasm,Nucleoli		No	No	Nucleoli	Nucleoplasm
[truncated: 201 more columns]
